# Supplementary material for: Multimodal liquid biopsy for early monitoring and outcome prediction of chemotherapy in metastatic breast cancer
Source: NPJ Breast Cancer. 2021 Sep 9;7:115. doi: 10.1038/s41523-021-00319-4 (PMC8429692; doi:10.1038/s41523-021-00319-4)
Supplement: Supplementary file 3 — Supplementary Data 1 [file 41523_2021_319_MOESM3_ESM.xlsx]

## Sheet: TableS2
Supplementary Data 1. List of variants detected in patients plasma DNA
Patient #	Gene altered	RefSeq ID	Chr.	Position	Ref	Alt	Cosmic70	c.	p.	Type	VAF baseline	VAF 4 weeks	Variant detected in tumor	VAF tumor	Reporter variant*
3	PTEN	NM_000314	chr10	89711899	C	T	COSM5089	c.517C>T	p.R173C	SNV	9.44	ND	Yes	53.33	Selected
3	ARID1A	NM_006015	chr1	27107119	GT	G	NA	c.731del6>T	p.V2244fs	Indel	11.81	ND	Yes	39.57	-
3	FOXA1	NM_004496	chr14	38064403	G	C	NA	c.-226C>G	NA	SNV	4.84	ND	Yes	15.47	-
3	NF1	NM_000267	chr17	29509679	ATAAGG	A	NA	c.885_888del	p.N295fs	Indel	8.98	ND	Yes	45.12	-
5	PTEN	NM_000314	chr10	89711899	C	T	COSM5089	c.517C>T	p.R173C	SNV	4.27	ND	NA	NA	Selected
5	BRCA2	NM_000059	chr13	32914893	ATAACT	A	NA	c.6402_6406del	p.N2134fs	Indel	21.39	ND	NA	NA	-
5	ARID1A	NM_006015	chr1	27107119	GT	G	NA	c.6731delT	p.V2244fs	Indel	6.07	ND	NA	NA	-
5	NF1	NM_000267	chr17	29509679	ATAAGG	A	NA	c.885_888del	p.N295fs	Indel	5.92	ND	NA	NA	-
5	FOXA1	NM_004496	chr14	38064403	G	C	NA	c.-226C>G	NA	SNV	2.78	ND	NA	NA	-
6	TP53	NM_000546	chr17	7578221	TTC	T	COSM6482	c.626_627del	p.R209fs	Indel	14.6	0.34	Yes	8.96	Selected
6	CDH1	NM_004360	chr16	68845693	C	CA	COSM1379159	c.940dupA	p.D313fs	Indel	11.66	ND	Yes	9.77	-
11	PIK3CA	NM_006218	chr3	178927980	T	C	COSM267862	c.1258T>C	p.C420R	SNV	9.62	ND	Yes	40	Selected
11	TP53	NM_000546	chr17	7577022	G	A	COSM10663	c.916C>T	p.R306X	SNV	4.9	ND	Yes	14.09
12	ARID1A	NM_006015	chr1	27107027	C	T	NA	c.6638C>T	p.A2213V	SNV	15.32	2.71	NA	NA	Selected
12	NOTCH2	NM_024408	chr1	120510073	G	A	NA	c.1436C>T	p.T479I	SNV	11.78	ND	NA	NA	-
12	TP53	NM_000546	chr17	7576912	TG	T	COSM46396	c.933delC	p.N311fs	Indel	13.34	ND	NA	NA	-
14	GATA3	NM_002051	chr10	8111476	AGACCACCACAACCACAC	A	NA	c.963_979del	p.Q321fs	Indel	1.54	ND	Yes	28.08	Selected
15	PIK3CA	NM_006218	chr3	178952085	A	G	COSM775	c.3140A>G	p.H1047R	SNV	3.88	1.02	NA	NA	Selected
15	MAP2K4	NM_001281435	chr17	12028615	AAAGAATAGACCCAAGCGC	A	NA	c.852_869del	p.284_290del	Indel	2.05	ND	NA	NA	-
16	KMT2C	NM_170606	chr7	151833996	T	C	NA	c.14657A>G	p.Y4886C	SNV	7.75	ND	NA	NA	Selected
16	GATA3	NM_002051	chr10	8115974	C	CG	NA	c.1321dupG	p.T440fs	Indel	10.91	ND	NA	NA	-
18	TP53	NM_000546	chr17	7577538	C	T	COSM10662	c.743G>A	p.R248Q	SNV	14.74	NA	NA	NA	Selected
18	KMT2C	NM_170606	chr7	151962222	C	A	COSM3304587	c.1085G>T	p.C362F	SNV	5.79	NA	NA	NA	-
23	TP53	NM_000546	chr17	7578394	T	C	COSM10889	c.536A>G	p.H179R	SNV	37.82	4.34	NC	NC	Selected
28	TP53	NM_000546	chr17	7579460	GC	G	COSM6853957	c.226delG	p.A76fs	Indel	2.28	1.01	NA	NA	Selected
29	PIK3CA	NM_006218	chr3	178936091	G	A	COSM763	c.1633G>A	p.E545K	SNV	12.36	ND	NC	NC	Selected
29	ESR1	NM_000125	chr6	152419923	A	C	COSM1074639	c.1610A>C	p.Y537S	SNV	8.87	ND	NC	NC	-
36	TP53	NM_000546	chr17	7574003	G	A	COSM11073	c.1024C>T	p.R342X	SNV	22.07	ND	NA	NA	Selected
36	GATA3	NM_002051	chr10	8105965	A	T	COSM6969344	c.785A>T	p.E262V	SNV	12.13	ND	NA	NA	-
36	PIK3CA	NM_006218	chr3	178952085	A	G	COSM775	c.3140A>G	p.H1047R	SNV	21.74	ND	NA	NA	-
39	MYC	NM_002467	chr8	128750604	CCAG	C	NA	c.142_144del	p.48_48del	Indel	1.49	1.88	NA	NA	Selected
40	BRCA1	NM_007294	chr17	41226488	C	A	COSM7416914	c.4535G>T	p.S1512I	SNV	84.8	40.6	NA	NA	Selected
40	TP53	NM_000546	chr17	7577609	C	T	COSM43751	c.673-1G>A	NA	SNV	54.01	8.51	NA	NA	-
40	GATA3	NM_002051	chr10	8100474	C	T	NA	c.448C>T	p.L150F	SNV	11.93	3.85	NA	NA	-
40	BRCA1	NM_007294	chr17	41243984	C	G	NA	c.3564G>C	p.R1188S	SNV	17.49	5.15	NA	NA	-
41	PTEN	NM_000314	chr10	89692892	G	A	COSM5051	c.376G>A	p.A126T	SNV	6.88	ND	Yes	63.69	Selected
41	MAP3K1	NM_005921	chr5	56184082	CTGTGATGTA	C	NA	c.4288_4296del	p.1430_1432del	Indel	1.62	ND	Yes	37.37	-
41	KMT2C	NM_170606	chr7	151927380	A	AT	NA	c.2795dupA	p.N932fs	Indel	3.96	ND	Yes	23.96	-
41	KMT2C	NM_170606	chr7	151921661	T	C	NA	c.3017A>G	p.E1006G	SNV	4.21	ND	Yes	48.59	-
41	PIK3CA	NM_006218	chr3	178936091	G	A	COSM763	c.1633G>A	p.E545K	SNV	4.35	ND	Yes	33.56	-
41	ARID1A	NM_006015	chr1	27098997	C	A	NA	c.3413C>A	p.S1138X	SNV	5.46	ND	Yes	14.98	-
41	MAP3K1	NM_005921	chr5	56178632	TC	TCC	NA	c.T3605C	p.L1202P	Indel	3.13	ND	Yes	31.92	-
42	GATA3	NM_002051	chr10	8111511	A	AT	NA	c.997_998insT	p.N333fs	Indel	3.22	ND	NA	NA	Selected
44	TP53	NM_000546	chr17	7578433	G	C	COSM44467	c.497C>G	p.S166X	SNV	27.83	9.37	NA	NA	Selected
46	RB1	NM_000321	chr13	49050906	G	T	COSM432458	c.2590G>T	p.E864X	SNV	1.18	0.39	Yes	49.36	Selected
46	GATA3	NM_002051	chr10	8106094	G	T	COSM6562185	c.914G>T	p.R305L	SNV	1.51	ND	Yes	27.57	-
46	PIK3CA	NM_006218	chr3	178936091	G	A	COSM763	c.1633G>A	p.E545K	SNV	2.05	ND	Yes	30.71	-
46	TBX3	NM_016569	chr12	115112079	G	A	NA	c.1661C>T	p.S554L	SNV	1.3	ND	Yes	32.47	-
46	ARID1A	NM_006015	chr1	27097691	A	G	NA	c.3280A>G	.K1094E	SNV	1.65	ND	Yes	33.18%	-
46	CCND1	NM_053056	chr11	69462781	T	A	NA	c.594T>A	p.N198K	SNV	1.54	ND	Yes	7.23	-
48	PIK3CA	NM_006218	chr3	178952085	A	G	COSM775	c.3140A>G	p.H1047R	SNV	56.95	1.03	NA	NA	Selected
48	TP53	NM_000546	chr17	7578526	C	A	COSM44467	c.404G>T	p.C135F	SNV	31.32	0.92	NA	NA	-
52	ESR1	NM_000125	chr6	152419926	A	G	COSM94250	c.1613A>G	p.D538G	SNV	5.83	ND	No	ND	Selected
52	KMT2C	NM_170606	chr7	151945396	G	T	NA	c.2123C>A	p.S708X	SNV	5.02	ND	Yes	14.61	-
55	TP53	NM_000546	chr17	7578265	A	G	COSM11089	c.584T>C	p.I195T	SNV	78.75	27.08	NA	NA	Selected
55	GATA3	NM_002051	chr10	8115723	A	G	NA	c.1069A>G	p.K357E	SNV	26.97	9.28	NA	NA	-
58	PIK3CA	NM_006218	chr3	178952085	A	G	COSM775	c.3140A>G	p.H1047R	SNV	6.63	ND	NA	NA	Selected
58	MAP3K1	NM_005921	chr5	56180553	GAT	G	NA	c.3883_3884del	p.I1295fs	Indel	3.24	ND	NA	NA	-
58	MAP3K1	NM_005921	chr5	56160640	A	AC	NA	c.915dupC	p.N305fs	Indel	4.89	ND	NA	NA	-
58	CDKN2A	NM_000077	chr9	21970969	A	T	COSM13670	c.389T>A	p.L130Q	SNV	6.14	ND	NA	NA	-
59	GATA3	NM_002051	chr10	8115874	C	CT	COSM428000	c.1220_1221insT	p.S407fs	Indel	0.69	ND	NA	NA	Selected
59	KMT2C	NM_170606	chr7	151864359	A	G	NA	c.9622T>C	p.S3208P	SNV	2.2	ND	NA	NA	-
59	KMT2C	NM_170606	chr7	151877148	C	G	NA	c.7213G>C	p.E2405Q	SNV	2.09	ND	NA	NA	-
60	CDKN2A	NM_000077	chr9	21971186	G	A	COSM12473	c.172C>T	p.R58X	SNV	33.05	20.81	NA	NA	Selected
60	TP53	NM_000546	chr17	7577566	T	TA	COSM69195	c.714dupT	p.N239_S240delinsX	Indel	36.25	27.06	NA	NA	-
63	GNAS	NM_016592	chr20	57415665	G	T	NA	c.504G>T	p.L168F	SNV	4.48	ND	NA	NA	Selected
74	TP53	NM_000546	chr17	7577106	G	A	COSM10939	c.832C>T	p.P278S	SNV	21.17	ND	NA	NA	Selected
74	RB1	NM_000321	chr13	48955524	TA	T	NA	c.1641delA	p.I547fs	Indel	25.89	ND	NA	NA	-
77	TP53	NM_000546	chr17	7578527	A	T	COSM44910	c.403T>A	p.C135S	SNV	2.64	2.13	NA	NA	Selected
85	GATA3	NM_002051	chr10	8115972	A	AC	NA	c.1319dupC	p.T440fs	Indel	13.45	0.51	NA	NA	Selected
88	GNAS	NM_001077490	chr20	57428718	C	T	COSM10939	c.211C>T	p.P71S	SNV	26.54	4.58	NA	NA	Selected
88	TP53	NM_000546	chr17	7579342	ATG	A	NA	c.343_344del	p.H115fs	Indel	45.93	2.69	NA	NA	-
91	TP53	NM_000546	chr17	7573998	CT	C	COSM6907051	c.1028delA	p.E343fs	Indel	1.33	ND	NA	NA	Selected
94	TP53	NM_000546	chr17	7579328	T	C	COSM45357	c.359A>G	p.K120R	SNV	59.57	1.62	Yes	55.22	Selected
94	NF1	NM_000267	chr17	29670039	G	T	NA	c.7012G>T	p.V2338L	SNV	5.75	0.44	No	ND	-
96	PIK3CA	NM_006218	chr3	178952085	A	T	COSM776	c.3140A>T	p.H1047L	SNV	4.52	ND	Yes	11.47	Selected
100	ERBB2	NM_004448	chr17	37868276	A	G	NA	c.997A>G	p.K333E	SNV	42.81	1.42	NA	NA	Selected
100	MAP3K1	NM_005921	chr5	56160677	C	CT	NA	c.952dupT	p.Y317fs	Indel	43.3	2.09	NA	NA	-
102	BRCA2	NM_000059	chr13	32893369	G	C	COSM7343822	c.223G>C	p.A75P	SNV	13.97	52.44	NA	NA	Selected
102	CLTC	NM_004859	chr17	57763086	G	A	NA	c.4744G>A	p.V1582I	SNV	7.16	ND	NA	NA	-
103	TP53	NM_000546	chr17	7579320	TCA	T	COSM44882	c.365_366del	p.V122fs	Indel	47.4	ND	NA	NA	Selected
105	PIK3CA	NM_006218	chr3	178952085	A	G	COSM775	c.3140A>G	p.H1047R	SNV	6.53	0.43	Yes	31.25	Selected
108	BRCA1	NM_007294	chr17	41243509	T	C	COSM9177434	c.4039A>G	p.R1347G	SNV	1.01	ND	NA	NA	Selected
109	ERBB3	NM_001982	chr12	56492633	A	C	COSM7344009	c.2783A>C	p.E928A	SNV	18.34	2.19	NA	NA	Selected
109	CDH1	NM_004360	chr16	68772218	C	T	COSM19503	c.67C>T	p.Q23X	SNV	7.37	0.74	NA	NA	-
109	RUNX1	NM_001754	chr21	36231770	CTT	C	NA	c.612_613del	p.R204fs	Indel	11.97	1.2	NA	NA	-
109	NCOR1	NM_006311	chr17	16012148	C	A	NA	c.2134G>T	p.E712X	SNV	16.33	2.74	NA	NA	-
112	PIK3CA	NM_006218	chr3	178936091	G	A	COSM763	c.1633G>A	p.E545K	SNV	0.97	ND	Yes	14.04	Selected
112	TP53	NM_000546	chr17	7574003	G	A	COSM11073	c.1024C>T	p.R342X	SNV	0.95	ND	Yes	20.54	-
113	ESR1	NM_000125	chr6	152332832	G	C	COSM3829320	c.1138G>C	p.E380Q	SNV	1.2	ND	NA	NA	Selected
114	PIK3CA	NM_006218	chr3	178936096	G	T	COSM24712	c.1638G>T	p.Q546H	SNV	7.59	4.81	NA	NA	Selected
114	ESR1	NM_000125	chr6	152419926	A	G	COSM94250	c.1613A>G	p.D538G	SNV	7.11	2.47	NA	NA	-
114	NCOR1	NM_006311	chr17	15938172	C	A	NA	c.7042G>T	p.E2348X	SNV	8.86	2.98	NA	NA	-
115	PIK3CA	NM_006218	chr3	178916855	A	G	NA	c.242A>G	p.E81G	SNV	2.14	ND	NA	NA	Selected
115	KRAS	NM_004985	chr12	25398285	C	G	COSM518	c.34G>C	p.G12R	SNV	ND	1.97	NA	NA	-
118	TP53	NM_000546	chr17	7577079	C	A	COSM44133	c.859G>T	p.E287X	SNV	14.23	ND	NA	NA	Selected
118	NCOR1	NM_006311	chr17	15950271	CAG	C	NA	c.6671_6672del	p.S2224fs	Indel	13.46	ND	NA	NA	-
118	MAP3K1	NM_005921	chr5	56179475	TG	T	NA	c.3789delG	p.V1263fs	Indel	5.67	ND	NA	NA	-
118	TBX3	NM_016569	chr12	115112449	CT	C	NA	c.1290delA	p.K430fs	Indel	6.02	ND	NA	NA	-
123	TP53	NM_000546	chr17	7578406	C	T	COSM10648	c.524G>A	p.R175H	SNV	36.32	24.72	NA	NA	Selected
123	ESR1	NM_000125	chr6	152129120	C	A	COSM6975196	c.73C>A	p.P25T	SNV	12.06	8.04	NA	NA	-
123	CTNNB1	NM_001904	chr3	41240898	T	C	NA	c.-312T>C	NA	SNV	35.76	28.15	NA	NA	-
124	BRCA1	NM_007294	chr17	41245075	C	A	COSM7357703	c.2473G>T	p.D825Y	SNV	84.37	15.68	NA	NA	Selected
124	BRCA1	NM_007294	chr17	41245087	C	A	COSM279194	c.2461G>T	p.D821Y	SNV	83.19	15.65	NA	NA	-
124	KMT2C	NM_170606	chr7	151935870	C	G	NA	c.2574G>C	p.W858C	SNV	11.21	1.04	NA	NA	-
124	PTEN	NM_000314	chr10	89685303	G	C	COSM6945295	c.198G>C	p.K66N	SNV	30.7	ND	NA	NA	-
124	TP53	NM_000546	chr17	7577538	C	T	COSM10662	c.743G>A	p.R248Q	SNV	54.09	5.09	NA	NA	-
124	BRCA2	NM_000059	chr13	32915133	C	G	NA	c.6641C>G	p.T2214S	SNV	9.95	ND	NA	NA	-
124	BRCA1	NM_007294	chr17	41245159	C	G	NA	c.2389G>C	p.E797Q	SNV	80.09	13.82	NA	NA	-
124	BRCA1	NM_007294	chr17	41245042	C	A	COSM219050	c.2506G>T	p.E836X	SNV	81.33	14.29	NA	NA	-
124	BRCA1	NM_007294	chr17	41245110	C	A	NA	c.2438G>T	p.G813V	SNV	82.43	15.21	NA	NA	-
126	TP53	NM_000546	chr17	7577094	G	A	COSM10704	c.844C>T	p.R282W	SNV	34.82	ND	NA	NA	Selected
126	PIK3CA	NM_006218	chr3	178936091	G	A	COSM763	c.1633G>A	p.E545K	SNV	30.27	ND	NA	NA	-
127	ESR1	NM_000125	chr6	152332832	G	C	COSM3829320	c.1138G>C	p.E380Q	SNV	2.29	ND	NA	NA	Selected
129	PIK3CA	NM_006218	chr3	178952085	A	G	COSM775	c.3140A>G	p.H1047R	SNV	13.68	ND	Yes	73.98	Selected
129	ESR1	NM_000125	chr6	152419926	A	G	COSM94250	c.1613A>G	p.D538G	SNV	3.64	ND	No	ND	-
129	KMT2C	NM_170606	chr7	151945374	C	CT	NA	c.2144_2145insA	p.L715fs	Indel	4.81	ND	Yes	26.78	-
129	TP53	NM_000546	chr17	7576900	G	GA	COSM69194	c.945dupT	p.P316fs	Indel	5.87	ND	Yes	52.65	-
130	TP53	NM_000546	chr17	7573996	A	G	COSM44070	c.1031T>C	p.L344P	SNV	12.71	1.8	NA	NA	Selected
130	MAP2K4	NM_001281435	chr17	12043202	G	A	COSM436045	c.1119+1G>A	NA	SNV	11.52	1.26	NA	NA	-
131	PIK3CA	NM_006218	chr3	178936082	G	A	COSM436045	c.1624G>A	p.E542K	SNV	2.29	ND	NA	NA	Selected
131	ERBB3	NM_001982	chr12	56491690	C	T	NA	c.2582C>T	p.P861L	SNV	0.86	ND	NA	NA	-
131	GATA3	NM_002051	chr10	8100619	C	T	NA	c.593C>T	p.S198L	SNV	1.19	ND	NA	NA	-
131	CDH1	NM_004360	chr16	68853277	G	T	NA	c.1660G>T	p.E554X	SNV	1.23	ND	NA	NA	-
133	GATA3	NM_002051	chr10	8115985	A	T	NA	c.1331A>T	p.X444L	SNV	2.48	ND	NA	NA	Selected
133	GATA3	NM_002051	chr10	8115984	T	TGGGGCCC	NA	c.1330_1331insGGGGCCC	p.X444delinsWGP	Indel	2.3	ND	NA	NA	-
134	PIK3CA	NM_006218	chr3	178936091	G	A	COSM763	c.1633G>A	p.E545K	SNV	ND	5.06	Yes	57.55	Selected
135	PIK3CA	NM_006218	chr3	178952085	A	G	COSM775	c.3140A>G	p.H1047R	SNV	1.05	ND	Yes	3.77	Selected
136	ERBB2	NM_004448	chr17	37879627	G	A	NA	c.2002G>A	p.G668R	SNV	1.16	0.46	NA	NA	Selected
140	PIK3CA	NM_006218	chr3	178921553	T	A	COSM754	c.1035T>A	p.N345K	SNV	7.72	ND	Yes	17.19	Selected
142	TP53	NM_000546	chr17	7577143	CAGT	C	COSM45150	c.792_794del	p.264_265del	Indel	5.13	ND	Yes	42.74	Selected
142	NCOR1	NM_006311	chr17	15961854	A	G	NA	c.5941T>C	p.S1981P	SNV	1.91	ND	No	ND	-
142	BRCA1	NM_007294	chr17	41245192	G	T	NA	c.2356C>A	p.L786M	SNV	6.2	ND	Yes	54.36	-
142	BRCA1	NM_007294	chr17	41245193	T	A	NA	c.2355A>T	p.L785F	SNV	5.91	ND	Yes	54.81	-
143	GATA3	NM_002051	chr10	8111496	T	TGGAG	COSM1474804	c.982_983insGGAG	p.W328fs	Indel	4.74	ND	NA	NA	Selected
143	NCOR1	NM_006311	chr17	15943754	C	A	NA	c.6733+1G>T	NA	SNV	14.41	ND	NA	NA	-
143	ARID1A	NM_006015	chr1	27099089	CCA	C	NA	c.3506_3507del	p.P1169fs	Indel	8.17	ND	NA	NA	-
143	ARNT	NM_001197325	chr1	150788846	C	A	NA	c.1794G>T	p.Q598H	SNV	9.53	ND	NA	NA	-
145	MAP2K4	NM_001281435	chr17	12028638	C	T	COSM218507	c.874C>T	p.R292X	SNV	14.06	2.78	NA	NA	Selected
145	CDH1	NM_004360	chr16	68844139	G	A	COSM435592	c.727G>A	p.E243K	SNV	10.73	2.46	NA	NA	-
145	NF1	NM_000267	chr17	29486062	ATCTC	A	NA	c.240_243del	p.Y80fs	Indel	11.79	1.93	NA	NA	-
146	PIK3CA	NM_006218	chr3	178936083	A	C	COSM1041494	c.1625A>C	p.E542A	SNV	14.07	2.15	NA	NA	Selected
146	BRCA1	NM_007294	chr17	41244149	TAA	T	NA	c.3397_3398del	p.L1133fs	Indel	16.54	1.7	NA	NA	-
146	PTEN	NM_000314	chr10	89624241	CAAAG	C	NA	c.16_19del	p.K6fs	Indel	9.24	1.53	NA	NA	-
148	KMT2C	NM_170606	chr7	151927058	C	T	COSM3304323	c.2926G>A	p.A976T	SNV	5.56	6.94	NA	NA	Selected
148	SF3B1	NM_012433	chr2	198266834	T	C	COSM84677	c.2098A>G	p.K700E	SNV	1.28	0.61	NA	NA	-
152	GATA3	NM_002051	chr10	8115874	C	CA	COSM166065	c.1220_1221insA	p.S407fs	Indel	23.05	ND	NA	NA	Selected
153	TP53	NM_000546	chr17	7578406	C	T	COSM10648	c.524G>A	p.R175H	SNV	3.55	0.99	NA	NA	Selected
153	RUNX1	NM_001754	chr21	36164805	GGGGAGTAGGTGAA	G	NA	c.1057_1069del	p.F353fs	Indel	2.43	0.79	NA	NA	-
153	CDH1	NM_004360	chr16	68842465	G	GT	NA	c.527dupT	p.V176fs	Indel	3.76	0.77	NA	NA	-
154	TP53	NM_000546	chr17	7577570	C	A	COSM11063	c.711G>T	p.M237I	SNV	22.66	0.53	NA	NA	Selected
155	TP53	NM_000546	chr17	7574003	G	A	COSM11073	c.1024C>T	p.R342X	SNV	5.59	ND	Yes	53.1	Selected
155	KMT2C	NM_170606	chr7	152012377	C	A	NA	c.436G>T	p.G146X	SNV	4.16	ND	Yes	20.14	-
156	RUNX1T1	NM_175636	chr8	92988199	C	T	COSM3358285	c.1171G>A	p.A391T	SNV	2.64	ND	NA	NA	Selected
156	TP53	NM_000546	chr17	7577094	G	A	COSM11073	c.844C>T	p.R282W	SNV	1.28	ND	NA	NA	-
159	PIK3CA	NM_006218	chr3	178916876	G	A	COSM746	c.263G>A	p.R88Q	SNV	1.99	ND	NA	NA	Selected
160	TP53	NM_000546	chr17	7577105	G	C	COSM746	c.833C>G	p.P278R	SNV	72.62	0.73	NA	NA	Selected
160	RB1	NM_000321	chr13	48916710	TTTGATCTTTATTTTTTGTTCCCAGGGAGG	T	NA	c.265_269del	p.G89fs	Indel	26.28	ND	NA	NA	-
161	SF3B1	NM_012433	chr2	198266834	T	C	COSM84677	c.2098A>G	p.K700E	SNV	1.17	ND	NA	NA	Selected
164	PIK3CA	NM_006218	chr3	178921553	T	A	COSM754	c.1035T>A	p.N345K	SNV	2.73	ND	NA	NA	Selected
165	TP53	NM_000546	chr17	7577539	G	A	COSM10656	c.742C>T	p.R248W	SNV	16.37	0.53	NA	NA	Selected
165	PIK3CA	NM_006218	chr3	178936091	G	A	COSM763	c.1633G>A	p.E545K	SNV	53.27	ND	NA	NA	-
167	PIK3CA	NM_006218	chr3	178936002	A	G	COSM96903	c.1544A>G	p.N515S	SNV	3.82	ND	NA	NA	Selected
167	KDR	NM_002253	chr4	55955963	G	A	NA	c.3199C>T	p.L1067F	SNV	2.64	ND	NA	NA	-
167	DDR1	NM_013994	chr6	30865257	T	A	NA	c.2117T>A	p.I706N	SNV	1.37	ND	NA	NA	-
167	ARNT	NM_001197325	chr1	150804335	AC	A	NA	c.868delG	p.V290fs	Indel	1.74	ND	NA	NA	-
167	TP53	NM_000546	chr17	7577548	C	T	COSM6932	c.733G>A	p.G245S	SNV	0.98	ND	NA	NA	-
169	PIK3CA	NM_006218	chr3	178936092	A	C	COSM12458	c.1634A>C	p.E545A	SNV	12.83	NC	NA	NA	Selected
169	ESR1	NM_000125	chr6	152419926	A	G	COSM94250	c.1613A>G	p.D538G	SNV	1.06	NC	NA	NA	-
169	NCOR1	NM_006311	chr17	16075275	G	A	COSM3818897	c.277C>T	p.H93Y	SNV	10.2	NC	NA	NA	-
169	TP53	NM_000546	chr17	7578406	C	T	COSM10648	c.524G>A	p.R175H	SNV	7.83	NC	NA	NA	-
169	NCOR1	NM_006311	chr17	16068371	C	G	NA	c.540G>C	p.E180D	SNV	8.4	NC	NA	NA	-
169	ESR1	NM_000125	chr6	152332832	G	C	COSM3829320	c.1138G>C	p.E380Q	SNV	8.43	NC	NA	NA	-
169	GNAS	NM_001077490	chr20	57429948	C	T	COSM4164771	c.1441C>T	p.R481C	SNV	8.86	NC	NA	NA	-
170	PIK3CA	NM_006218	chr3	178921553	T	A	COSM19503	c.1035T>A	p.N345K	SNV	47.69	1.79	NA	NA	Selected
170	CDH1	NM_004360	chr16	68772218	C	T	COSM19503	c.67C>T	p.Q23X	SNV	21	0.74	NA	NA	-
170	ESR1	NM_000125	chr6	152419926	A	G	COSM94250	c.1613A>G	p.D538G	SNV	1.47	ND	NA	NA	-
170	ESR1	NM_000125	chr6	152419884	A	T	COSM6579522	c.1571A>T	p.H524L	SNV	1.65	ND	NA	NA	-
170	MAP3K1	NM_005921	chr5	56184074	GGAAGGA	G	NA	c.4280_4285del	p.1427_1429del	Indel	16.37	ND	NA	NA	-
171	PIK3CA	NM_006218	chr3	178951994	G	A	COSM8427951	c.3049G>A	p.D1017N	SNV	25.26	11.6	NA	NA	Selected
171	PIK3CA	NM_006218	chr3	178952030	G	C	COSM1041521	c.3085G>C	p.D1029H	SNV	24.94	13.29	NA	NA	-
171	TP53	NM_000546	chr17	7579365	CGT	C	NA	c.320_321del	p.Y107fs	Indel	59	26.27	NA	NA	-
171	ERBB2	NM_004448	chr17	37866099	G	A	NA	c.608G>A	p.R203H	SNV	18.24	34.91	NA	NA	-
172	ESR1	NM_000125	chr6	152419926	A	G	COSM36286	c.1613A>G	p.D538G	SNV	42.77	1.84	NA	NA	Selected
172	GATA3	NM_002051	chr10	8115925	CG	C	NA	c.1272delG	p.P424fs	Indel	18.89	0.77	NA	NA	-
172	KMT2C	NM_170606	chr7	152009004	T	TA	NA	c.617dupT	p.V206fs	Indel	59.06	5.91	NA	NA	-
173	PIK3CA	NM_006218	chr3	178952085	A	G	COSM775	c.3140A>G	p.H1047R	SNV	29.15	ND	NA	NA	Selected
173	ZNF217	NM_006526	chr20	52192977	G	A	NA	c.2326C>T	p.P776S	SNV	1.89	ND	NA	NA	-
173	TP53	NM_000546	chr17	7573991	C	A	COSM44083	c.1036G>T	p.E346X	SNV	16.55	ND	NA	NA	-
178	CDH1	NM_004360	chr16	68771367	G	A	COSN15660763	c.48+1G>A	NA	SNV	21.86	1.38	NA	NA	Selected
178	ALDOA	NM_184041	chr16	30077131	C	T	COSN15660763	c.-1445C>T	NA	SNV	10.4	2.08	NA	NA	-
181	GATA3	NM_002051	chr10	8115837	G	A	COSM1163766	c.1183G>A	p.A395T	SNV	26.54	15.55	NA	NA	Selected
181	TP53	NM_000546	chr17	7578554	ACTG	A	NA	c.376-1delCAG	NA	Indel	45.14	21.34	NA	NA	-
182	NCOR1	NM_006311	chr17	16022743	T	A	NA	c.1909A>T	p.K637X	SNV	6.98	3.71	NA	NA	Selected
182	GATA3	NM_002051	chr10	8115843	T	TC	COSM1474812	c.1190dupC	p.S397fs	Indel	2.37	ND	NA	NA	-
182	RUNX1T1	NM_175636	chr8	93004115	G	C	NA	c.632C>G	p.T211S	SNV	2.17	ND	NA	NA	-
182	PTEN	NM_000314	chr10	89717695	C	CT	NA	c.721dupT	p.Y240fs	Indel	9.47	0.68	NA	NA	-
183	MAP3K1	NM_005921	chr5	56181822	A	G	NA	c.4046A>G	p.Y1349C	SNV	3.11	ND	NA	NA	Selected
183	MAP3K1	NM_005921	chr5	56178339	TG	T	NA	c.3313delG	p.V1105fs	Indel	1.81	ND	NA	NA	-
186	PTEN	NM_000314	chr10	89717672	C	T	COSM5154	c.97C>6>T	p.R173C	SNV	2.24	ND	NA	NA	Selected
187	TP53	NM_000546	chr17	7577539	G	A	COSM10656	c.742C>T	p.R248W	SNV	38.94	13.97	Yes	63.79	Selected
187	GNAS	NM_001077490	chr20	57429087	C	T	NA	c.580C>T	p.R194W	SNV	24.19	7.76	Yes	34.23	-
189	PIK3CA	NM_006218	chr3	178921553	T	A	COSM754	c.1035T>A	p.N345K	SNV	9.11	ND	Yes	42.07	Selected
189	GATA3	NM_002051	chr10	8115874	C	CG	COSM166059	c.1221dupG	p.S407fs	Indel	1.78	ND	Yes	25.24	-
191	TP53	NM_000546	chr17	7578176	C	T	COSM6906	c.672+1G>A	NA	SNV	13.51	ND	NA	NA	Selected
191	ARID1A	NM_006015	chr1	27106808	C	T	NA	c.6419C>T	p.P2140L	SNV	2.93	ND	NA	NA	-
192	MAP3K1	NM_005921	chr5	56177980	A	C	NA	c.2953A>C	p.T985P	SNV	1.95	1.78	NA	NA	Selected
192	ERBB2	NM_004448	chr17	37881000	G	T	COSM14062	c.2329G>T	p.V777L	SNV	1.61	ND	NA	NA	-
192	MAP3K1	NM_005921	chr5	56178032	C	CT	NA	c.3006dupT	p.S1002fs	Indel	2.04	ND	NA	NA	-
193	RUNX1T1	NM_175636	chr8	92983032	G	T	NA	c.1282C>A	p.Q428K	SNV	10.12	0.27	NA	NA	Selected
193	ERBB2	NM_004448	chr17	37879890	G	C	NA	c.2185G>C	p.G729R	SNV	0.63	ND	NA	NA	-
194	TP53	NM_000546	chr17	7574012	C	A	COSM11286	c.1015G>T	p.E339*	SNV	4.94	ND	NA	NA	Selected
194	BRCA2	NM_000059	chr13	32929179	A	G		c.189A>7>G	p.I2397V	SNV	2.55	ND	NA	NA	-
195	NF1	NM_000267	chr17	29560226	C	T	COSM7325233	c.3703C>T	p.Q1235X	SNV	20.01	0.6	NA	NA	Selected
195	PIK3CA	NM_006218	chr3	178936091	G	A	COSM763	c.1633G>A	p.E545K	SNV	17.86	1.32	NA	NA	-
196	PIK3CA	NM_006218	chr3	178916929	G	C	COSM86046	c.316G>C	p.G106R	SNV	15	4.46	NA	NA	Selected
196	ESR1	NM_000125	chr6	152419922	T	A	COSM1074635	c.1609T>A	p.Y537N	SNV	10.91	1.16	NA	NA	-
203	TP53	NM_000546	chr17	7579364	C	CA	NA	c.322_323insT	p.G108fs	Indel	8.36	3.3	NA	NA	Selected
206	KMT2C	NM_170606	chr7	151877860	G	T	NA	c.7085C>A	p.S2362X	SNV	5.78	ND	NA	NA	Selected
207	TP53	NM_000546	chr17	7578526	C	A	COSM5712951	c.404G>T	p.C135F	SNV	9.75	4.52	NA	NA	Selected
207	PTEN	NM_000314	chr10	89692936	ACATCGGGG	A	NA	c.421_428del	p.H141fs	Indel	9.55	2.89	NA	NA	-
212	MAP2K4	NM_001281435	chr17	12011144	C	G	COSM6927303	c.584C>G	p.S195W	SNV	4.43	ND	NA	NA	Selected
212	NF1	NM_000267	chr17	29486070	C	T	COSM6918545	c.247C>T	p.Q83X	SNV	2.06	ND	NA	NA	-
212	CLTC	NM_004859	chr17	57743961	G	A	NA	c.1903G>A	p.D635N	SNV	2.22	ND	NA	NA	-
214	PIK3CA	NM_006218	chr3	178936094	C	G	COSM6147	c.1636C>G	p.Q546E	SNV	21.05	1.16	NA	NA	Selected
214	TP53	NM_000546	chr17	7579355	A	G	COSM6918545	c.332T>C	p.L111P	SNV	33.59	ND	NA	NA	-
214	KMT2C	NM_170606	chr7	151845250	T	G	NA	c.13762A>C	p.S4588R	SNV	7.4	0.51	NA	NA	-
217	TP53	NM_000546	chr17	7577120	C	T	COSM10660	c.818G>A	p.R273H	SNV	9.92	ND	NA	NA	Selected
217	NF1	NM_000267	chr17	29585424	A	C	NA	c.4173A>C	p.R1391S	SNV	10.43	ND	NA	NA	-
217	PIK3CA	NM_006218	chr3	178936091	G	A	COSM763	c.1633G>A	p.E545K	SNV	8.98	ND	NA	NA	-
218	TP53	NM_000546	chr17	7573998	CTCTCGGAACA	C	NA	c.1019_1028del	p.M340fs	Indel	20.63	NC	NA	NA	Selected
218	TBX3	NM_016569	chr12	115117353	G	GGGAACAAGTATGT	NA	c.820_821insACATACTTGTTCC	p.P274fs	Indel	10.68	NC	NA	NA	-
219	TP53	NM_000546	chr17	7578212	G	A	COSM10654	c.637C>T	p.R213X	SNV	5.65	0.39	NA	NA	Selected
220	TP53	NM_000546	chr17	7578403	C	A	COSM10645	c.527G>T	p.C176F	SNV	6.13	ND	NA	NA	Selected
221	ESR1	NM_000125	chr6	152265578	G	A	COSM6921388	c.1031G>A	p.G344D	SNV	0.76	ND	NA	NA	Selected
223	TP53	NM_000546	chr17	7577509	C	T	COSM10988	c.772G>A	p.E258K	SNV	3.9	NC	NA	NA	Selected
223	GATA3	NM_002051	chr10	8115925	CGCCA	C	NA	c.1272_1275del	p.P424fs	Indel	2.85	NC	NA	NA	-
224	PIK3CA	NM_006218	chr3	178952085	A	G	COSM775	c.3140A>G	p.H1047R	SNV	3.14	ND	NA	NA	Selected
227	CDH1	NM_004360	chr16	68855943	TC	T		c.T1751C	p.I584T	Indel	2.07	ND	NA	NA	Selected
228	TP53	NM_000546	chr17	7578212	G	A	COSM10654	c.637C>T	p.R213X	SNV	74.67	6.18	NA	NA	Selected
228	ZNF703	NM_025069	chr8	37554754	C	T	NA	c.335C>T	p.S112L	SNV	16.73	2.67	NA	NA	-
228	PGR	NM_000926	chr11	100998988	C	CT	NA	c.813dupA	p.D272fs	Indel	31.23	2.4	NA	NA	-
230	PIK3CA	NM_006218	chr3	178936082	G	A	COSM760	c.1624G>A	p.E542K	SNV	12.16	ND	NA	NA	Selected
230	TBX3	NM_016569	chr12	115112591	C	CT	NA	c.1148dupA	p.E383fs	Indel	6.36	ND	NA	NA	-
232	PIK3CA	NM_006218	chr3	178952085	A	G	COSM775	c.3140A>G	p.H1047R	SNV	1.41	ND	NA	NA	Selected
234	TP53	NM_000546	chr17	7577538	C	T	COSM10662	c.743G>A	p.R248Q	SNV	1.02	0.69	NA	NA	Selected
235	PIK3CA	NM_006218	chr3	178936091	G	A	COSM763	c.1633G>A	p.E545K	SNV	5.21	2.2	NA	NA	Selected
235	KDR	NM_002253	chr4	55948703	A	C	COSM6565109	c.3762T>G	p.D1254E	SNV	ND	2.02	NA	NA	-
235	KMT2C	NM_170606	chr7	151921099	C	T	COSM1582714	c.3323+1G>A	NA	SNV	ND	2.62	NA	NA	-
235	PTEN	NM_000314	chr10	89717708	C	T	COSM5159	c.733C>T	p.Q245X	SNV	ND	2.51	NA	NA	-
236	GNAS	NM_016592	chr20	57415837	C	T	NA	c.676C>T	p.R226C	SNV	4.42	ND	NA	NA	Selected
236	TP53	NM_000546	chr17	7579396	GAC	G	NA	c.289_290del	p.V97fs	Indel	13.83	ND	NA	NA	-
238	KMT2C	NM_170606	chr7	151860437	C	G	NA	c.10225G>C	p.E3409Q	SNV	1.33	ND	NA	NA	Selected
241	MDM4	NM_002393	chr1	204518665	G	C	COSM5040887	c.1328G>C	p.R443T	SNV	2.32	ND	NA	NA	Selected
241	PIK3CA	NM_006218	chr3	178936091	G	A	COSM763	c.1633G>A	p.E545K	SNV	1.47	ND	NA	NA	-
241	NOTCH2	NM_024408	chr1	120466431	C	T	NA	c.4688G>A	p.R1563H	SNV	3.57	ND	NA	NA	-
241	TP53	NM_000546	chr17	7579320	TCA	T	COSM44882	c.365_366del	p.V122fs	Indel	32.55	ND	NA	NA	-
242	TP53	NM_000546	chr17	7579369	G	C	COSM45944	c.318C>G	p.S106R	SNV	8.15	ND	Yes	30.23	Selected
242	DDR1	NM_013994	chr6	30863258	A	C	NA	c.1591A>C	p.T531P	SNV	2.8	ND	Yes	13.5	-
243	PIK3CA	NM_006218	chr3	178952085	A	G	COSM775	c.3140A>G	p.H1047R	SNV	3.27	ND	NA	NA	Selected
243	MAP3K1	NM_005921	chr5	56168549	G	T	COSM8053926	c.1505G>T	p.S502I	SNV	2.36	ND	NA	NA	-
244	SF3B1	NM_012433	chr2	198266834	T	C	COSM84677	c.2098A>G	p.K700E	SNV	59.75	ND	NA	NA	Selected
244	PIK3CA	NM_006218	chr3	178952085	A	G	COSM775	c.3140A>G	p.H1047R	SNV	40.26	ND	NA	NA	-
244	TP53	NM_000546	chr17	7578205	C	A	COSM11450	c.644G>T	p.S215I	SNV	50.54	ND	NA	NA	-
245	PIK3CA	NM_006218	chr3	178952085	A	G	COSM94986	c.3140A>G	p.H1047R	SNV	4.1	ND	Yes	24	Selected
246	ARID1A	NM_006015	chr1	27097630	G	A	COSM907707	c.3219G>A	p.W1073X	SNV	1.6	ND	NA	NA	Selected
246	CDH1	NM_004360	chr16	68847232	CT	C	NA	c.1155delT	p.P385fs	Indel	3	ND	NA	NA	-
246	RUNX1	NM_001754	chr21	36231801	T	C	COSM8522207	c.583A>G	p.I195V	SNV	1.17	ND	NA	NA	-
246	RB1	NM_000321	chr13	49039340	GC	G	NA	c.2326delC	p.P776fs	Indel	4.29	ND	NA	NA	-
246	TP53	NM_000546	chr17	7578474	CG	C	COSM43792	c.455delC	p.P152fs	Indel	5.77	ND	NA	NA	-
246	ZNF703	NM_025069	chr8	37555782	C	T	NA	c.1363C>T	p.P455S	SNV	6.28	ND	NA	NA	-
247	TP53	NM_000546	chr17	7577121	G	A	COSM10659	c.817C>T	p.R273C	SNV	34.81	2.71	NA	NA	Selected
247	ERBB3	NM_001982	chr12	56489039	A	G	COSM9178089	c.1860-2A>G	NA	SNV	18.07	ND	NA	NA	-
248	NCOR1	NM_006311	chr17	16068474	T	A	NA	c.437A>T	p.D146V	SNV	14.31	18.95	NA	NA	Selected
252	CTNNB1	NM_001904	chr3	41240634	G	A	NA	c.576G>->A	NA	SNV	3.99	2.7	NA	NA	Selected
253	ESR1	NM_000125	chr6	152419926	A	G	COSM94250	c.1613A>G	p.D538G	SNV	0.93	ND	Yes	31.49	Selected
254	NOTCH2	NM_024408	chr1	120461152	C	T	NA	c.5806G>A	p.D1936N	SNV	9.13	ND	NA	NA	Selected
254	NOTCH2	NM_024408	chr1	120506217	T	A	NA	c.1895A>T	p.N632I	SNV	1.71	ND	NA	NA	-
254	TP53	NM_000546	chr17	7574020	T	TCACG	NA	c.1006_1007insCGTG	p.E336_R337delinsAX	Indel	15.33	ND	NA	NA	-
255	TP53	NM_000546	chr17	7579412	G	GT	COSM6568483	c.274_275insA	p.P92fs	Indel	2.98	ND	NA	NA	Selected
257	SF3B1	NM_012433	chr2	198266834	T	C	COSM84677	c.2098A>G	p.K700E	SNV	2.1	ND	Yes	17.58	Selected
258	AR	NM_000044	chrX	66943531	G	T	NA	c.2611G>T	p.A871S	SNV	4.36	ND	NA	NA	Selected
258	SF3B1	NM_012433	chr2	198267733	C	A	NA	c.1720-21_c	NA	SNV	3.82	ND	NA	NA	-
266	ESR1	NM_000125	chr6	152419926	A	G	COSM94250	c.1613A>G	p.D538G	SNV	77.33	54.98	NA	NA	Selected
266	ESR1	NM_000125	chr6	152265534	C	CTTA	NA	c.987_988insTTA	p.S329delinsSL	Indel	60.77	41.46	NA	NA	-
266	ESR1	NM_000125	chr6	152332832	G	C	COSM3829320	c.1138G>C	p.E380Q	SNV	ND	2.79	NA	NA	-
267	NOTCH2	NM_024408	chr1	120458453	G	A	COSM4827359	c.6892C>T	p.R2298W	SNV	1.23	ND	NA	NA	Selected
267	ERBB2	NM_004448	chr17	37883987	G	A	NA	c.3458G>A	p.R1153Q	SNV	1.26	ND	NA	NA	-
269	ESR1	NM_000125	chr6	152419923	A	C	COSM1074639	c.1610A>C	p.Y537S	SNV	10.99	1.58	NA	NA	Selected
269	FGFR1	NM_023105	chr8	38274851	T	C	COSM3900000	c.1369A>G	p.N457D	SNV	2.07	ND	NA	NA	-
270	ARID1A	NM_006015	chr1	27023696	C	T	COSM126559	c.802C>T	p.Q268X	SNV	2.74	ND	NA	NA	Selected
275	CDH1	NM_004360	chr16	68849654	G	GA	NA	c.1558dupA	p.Q519fs	Indel	16.63	ND	NA	NA	Selected
277	BRCA1	NM_007294	chr17	41246151	C	T	COSM3190118	c.1397G>A	p.R466Q	SNV	34.07	0.65	NC	NC	Selected
277	CDKN2A	NM_000077	chr9	21971208	C	A	COSM12537	c.151-1G>T	NA	SNV	21.06	ND	NC	NC	-
277	SF3B1	NM_012433	chr2	198267698	C	T	COSM3407453	c.1781G>A	p.R594Q	SNV	18.36	ND	NC	NC	-
277	NCOR1	NM_006311	chr17	15995206	G	A	NA	c.2987C>T	p.T996I	SNV	31.1	ND	NC	NC	-
278	ARID1A	NM_006015	chr1	27058033	C	T	COSM6909688	c.1741C>T	p.Q581X	SNV	1.12	ND	NA	NA	Selected
281	TP53	NM_000546	chr17	7578393	A	C	COSM11249	c.537T>G	p.H179Q	SNV	15	0.99	Yes	56.1	Selected
281	MAP3K1	NM_005921	chr5	56179454	CTTG	C	NA	c.3768_3770del	p.1256_1257del	Indel	10.85	0.86	Yes	34.62	-
281	MAP3K1	NM_005921	chr5	56160655	AAGTG	A	NA	c.930_933del	p.K310fs	Indel	11.51	0.97	Yes	31.86	-
281	BRCA1	NM_007294	chr17	41244746	C	G	NA	c.2802G>C	p.Q934H	SNV	8.76	1.1	Yes	27.2	-
283	PIK3CA	NM_006218	chr3	178952085	A	G	COSM775	c.3140A>G	p.H1047R	SNV	17.82	1.17	NA	NA	Selected
283	CDH1	NM_004360	chr16	68853195	G	A	COSM11249	c.1578G>A	p.W526X	SNV	13.44	0.63	NA	NA	-
283	TBX3	NM_016569	chr12	115109768	TG	T	NA	c.2109delC	p.S703fs	Indel	6.52	ND	NA	NA	-
285	GATA3	NM_002051	chr10	8100330	G	A	COSM3867910	c.304G>A	p.A102T	SNV	7.53	1.3	NA	NA	Selected
286	ESR1	NM_000125	chr6	152419923	A	G	COSM1074637	c.1610A>G	p.Y537C	SNV	0.87	0.98	NA	NA	Selected
287	ZNF217	NM_006526	chr20	52192698	A	G	NA	c.2605T>C	p.S869P	SNV	1.32	ND	NA	NA	Selected
288	RUNX1	NM_001754	chr21	36259194	G	T	NA	c.297C>A	p.C99X	SNV	6.64	0.6	Yes	14.85	Selected
288	CDH1	NM_004360	chr16	68842609	AAG	A	NA	c.546_547del	p.K182fs	Indel	8.84	1.14	Yes	40	-
293	KRAS	NM_004985	chr12	25398284	C	T	COSM521	c.35G>A	p.G12D	SNV	0.56	ND	NA	NA	Selected
294	PTEN	NM_000314	chr10	89720827	CA	C	COSM921155	c.979delA	p.K327fs	Indel	2.58	ND	NA	NA	Selected
294	GATA3	NM_002051	chr10	8115874	C	A	NA	c.1220C>A	p.S407X	SNV	1.63	ND	NA	NA	-
294	GATA3	NM_002051	chr10	8115868	ACATCT	A	NA	c.1215_1219del	p.H405fs	Indel	1.65	ND	NA	NA	-
298	PTEN	NM_000314	chr10	89624296	G	C	COSM1603823	c.70G>C	p.D24H	SNV	29.94	7.17	NC	NC	Selected
298	KMT2C	NM_170606	chr7	151878010	G	C	NA	c.6935C>G	p.S2312C	SNV	1.68	ND	NC	NC	-
298	TP53	NM_000546	chr17	7577509	C	T	COSM10988	c.772G>A	p.E258K	SNV	23.37	6.81	NC	NC	-
299	KRAS	NM_004985	chr12	25398284	C	T	COSM521	c.35G>A	p.G12D	SNV	51.96	38.17	NA	NA	Selected
299	ARNT	NM_001197325	chr1	150789884	C	T	NA	c.1486G>A	p.D496N	SNV	71.02	63.8	NA	NA	-
300	TP53	NM_000546	chr17	7578442	T	C	COSM1603823	c.488A>G	p.Y163C	SNV	7.12	2.4	NA	NA	Selected
300	CDH1	NM_004360	chr16	68853268	G	A	NA	c.1651G>A	p.E551K	SNV	5.98	2.19	NA	NA	-
304	TP53	NM_000546	chr17	7578275	G	A	COSM10733	c.574C>T	p.Q192X	SNV	14.14	ND	NA	NA	Selected
307	PIK3CA	NM_006218	chr3	178936091	G	A	COSM763	c.1633G>A	p.E545K	SNV	2.24	ND	NA	NA	Selected
307	ESR1	NM_000125	chr6	152419923	A	C	COSM1074639	c.1610A>C	p.Y537S	SNV	1.8	ND	NA	NA	-
310	CDKN2A	NM_000077	chr9	21971108	C	T	COSM13488	c.250G>A	p.D84N	SNV	8.08	ND	NA	NA	Selected
310	TP53	NM_000546	chr17	7578268	A	G	COSM43827	c.581T>C	p.L194P	SNV	7.62	ND	NA	NA	-
311	TP53	NM_000546	chr17	7577538	C	T	COSM10662	c.743G>A	p.R248Q	SNV	20.33	ND	NA	NA	Selected
311	KMT2C	NM_170606	chr7	151851147	G	C	NA	c.12224C>G	p.P4075R	SNV	5.23	ND	NA	NA	-
313	TP53	NM_000546	chr17	7577538	C	T	COSM10662	c.743G>A	p.R248Q	SNV	40.19	6.1	NA	NA	Selected
313	NOTCH2	NM_024408	chr1	120465345	C	A	NA	c.4916G>T	p.C1639F	SNV	0.91	ND	NA	NA	-
ND: Not Detected
NC: Not Conclusive
NA: Not Available, for "Variant detected in tumor" NA means no access to tumor samples or poor DNA quality which could not be sequenced
* 1 reporter variant was selected per patient (see Methods for selection method).

## Sheet: controls
																		Patient #	Barcode FFPE	Barcode Baseline	Barcode 4 weeks	Gene altered	RefSeq ID	Chr.	Position	Ref	Alt	Cosmic70	c.	p.	Type	VAF baseline	VAF 4 weeks	Variant detected in tumor	VAF tumor	FFPE sample	Tumor cellularity	why VAF tumor NA?	Variant selected for ctDNA analysis
NOTCH2	NM_024408	chr1	120458453	G	A	COSM4827359	c.6892C>T	p.R2298W	SNV	CTR6	noUMI	control	A965R157	0.0056	5403X			267	NA	A968R345	A968R346	NOTCH2	NM_024408	chr1	120458453	G	A	COSM4827359	c.6892C>T	p.R2298W	SNV	1.23	ND	NA	NA	NO		no sample	Selected
NOTCH2	NM_024408	chr1	120458453	G	A	COSM4827359	c.6892C>T	p.R2298W	SNV	CTR11	noUMI	control	A980R466	0.0043	2798X
GATA3	NM_002051	chr10	8115837	G	A	COSM1163766	c.1183G>A	p.A395T	SNV	CTR6	noUMI	control	A965R157	0.0034	5052X			181	NA	A966R245	A966R247	GATA3	NM_002051	chr10	8115837	G	A	COSM1163766	c.1183G>A	p.A395T	SNV	26.54	15.55	NA	NA	NO		no sample	Selected
PTEN	NM_000314	chr10	89711899	C	T	COSM5089	c.517C>T	p.R173C	SNV	CTR11	noUMI	control	A980R466	0.0115	1128X			3	V470R191	A934R08	A965R120	PTEN	NM_000314	chr10	89711899	C	T	COSM5089	c.517C>T	p.R173C	SNV	9.44	ND	Yes	53.33	yes	0.3		Selected
CCND1	NM_053056	chr11	69462781	T	A	NA	c.594T>A	p.N198K	SNV	CTR7	noUMI	control	A980R400	0.005	2424X			46	V470R179	A934R39	A965R95	CCND1	NM_053056	chr11	69462781	T	A	NA	c.594T>A	p.N198K	SNV	1.54	ND	Yes	7.23	yes	0.6		-
CDH1	NM_004360	chr16	68845693	C	CA	COSM1379159	c.940dupA	p.D313fs	Indel	CTR10	noUMI	control	A980R469	0.0056	2670X			6	V470R188	A934R10	A965R108	CDH1	NM_004360	chr16	68845693	C	CA	COSM1379159	c.940dupA	p.D313fs	Indel	11.66	ND	Yes	9.77	yes	0.2		-
CDH1	NM_004360	chr16	68853277	G	T	NA	c.1660G>T	p.E554X	SNV	CTR4	noUMI	control	A965R101	0.0031	9144X			131	NA	A934R01	A934R63	CDH1	NM_004360	chr16	68853277	G	T	NA	c.1660G>T	p.E554X	SNV	1.23	ND	NA	NA	NO		no sample	-
TP53	NM_000546	chr17	7577538	C	T	COSM10662	c.743G>A	p.R248Q	SNV	CTR7	noUMI	control	A980R400	0.0075	2921X			234	NA	A966R254	A966R256	TP53	NM_000546	chr17	7577538	C	T	COSM10662	c.743G>A	p.R248Q	SNV	1.02	0.69	NA	NA	NO		no sample	Selected
TP53	NM_000546	chr17	7577538	C	T	COSM10662	c.743G>A	p.R248Q	SNV	CTR4	noUMI	control	A965R101	0.0031	6116X			311	NA	A968R311	A968R327	TP53	NM_000546	chr17	7577538	C	T	COSM10662	c.743G>A	p.R248Q	SNV	20.33	ND	NA	NA	NO		no sample	Selected
DDR1	NM_013994	chr6	30863258	A	C	NA	c.1591A>C	p.T531P	SNV	CTR6	noUMI	control	A965R157	0.0072	5393X			242	V470R194	A980R390	A980R391	DDR1	NM_013994	chr6	30863258	A	C	NA	c.1591A>C	p.T531P	SNV	2.8	ND	Yes	13.5	yes	0.5		-
DDR1	NM_013994	chr6	30863258	A	C	NA	c.1591A>C	p.T531P	SNV	CTR4	noUMI	control	A965R101	0.0049	7929X
KMT2C	NM_170606	chr7	151877860	G	T	NA	c.7085C>A	p.S2362X	SNV	CTR6	noUMI	control	A965R157	0.0032	4682X			206	NA	A968R347	A968R349	KMT2C	NM_170606	chr7	151877860	G	T	NA	c.7085C>A	p.S2362X	SNV	5.78	ND	NA	NA	NO		no sample	Selected
KMT2C	NM_170606	chr7	151921099	C	T	COSM1582714	c.3323+1G>A	NA	SNV	CTR1	UMI	control	A968R334	0.036	222X			235	NA	A968R381	A968R382	KMT2C	NM_170606	chr7	151921099	C	T	COSM1582714	c.3323+1G>A	NA	SNV		2.62	NA	NA	NO		no sample	-	**
													AVE	0.00772308																	AVE	8.157
													MEDIAN	0.005																	MEDIAN	4.29
