# Supplementary material for: Multimodal liquid biopsy for early monitoring and outcome prediction of chemotherapy in metastatic breast cancer
Source: NPJ Breast Cancer. 2021 Sep 9;7:115. doi: 10.1038/s41523-021-00319-4 (PMC8429692; doi:10.1038/s41523-021-00319-4)
Supplement: Supplementary file 4 — Supplementary Data 2 [file 41523_2021_319_MOESM4_ESM.xlsx]

## Sheet: Sheet1
Patient #	Barcode	cfDNA quantity (ng)	Sample Type	Number of Reads	% of mapped reads	% of mapped reads on Target	Average Depth (X)	Number of filtered consensus UMI	% of filtered consensus UMI on Target	Average Depth after consensus (X)	Number of reads per filtered consensus UMI	% of UMI supported by > 2 reads	Average consensus error rate after CallMolecularConsensusReads (%)	Average consensus error rate after FilterConsensusReads (%)
1	A934R07	4.4	T1	5379954	99.59	75.17	1465.21	677568	78.12	187.72	7.08	89.48	0.218	0.174
1	A965R107	22	T2	8323106	98.07	81.6	2507.92	1282525	87.3	410.26	5.12	77.3	0.429	0.331
1	L244R07	4.4	T1	2675022	99.8	79.55	1117.3	529506	84.38	230.6	4.21	75.75	0.203	0.139
1	V470R181	NA	FFPE	612734	99.66	82.77	263.14
3	A934R08	6.1	T1	5587968	99.63	77.32	1579.91	836300	80.85	242.73	5.87	86.25	0.23	0.177
3	A965R120	17.9	T2	9651474	99.73	78.91	2805.65	1963079	85.08	615.36	3.42	60.49	0.606	0.44
3	L244R08	6.1	T1	2714464	99.83	80.89	1164.4	597629	85.82	269.77	3.65	68.02	0.224	0.151
3	V470R191	NA	FFPE	573434	99.59	83.04	246.76
5	A934R09	9.5	T1	6998794	99.66	76.93	1964.93	1535175	83.23	467.63	3.33	59.36	0.336	0.262
5	A965R106	7.5	T2	14085714	99.77	79.97	4179.69	1841762	83.81	560.87	6.56	85.67	0.479	0.387
5	L244R09	9.5	T1	3377048	99.84	80.42	1436.44	733857	86.39	341.59	2.63	39.4	0.385	0.262
5	V470R189	NA	FFPE	1063124	99.63	85.09	472.86
5	V470R190	NA	FFPE	707816	99.62	81.44	299.95
6	A934R10	6.1	T1	5615934	99.64	76.93	1566.32	1134352	81.72	334.32	4.04	71.92	0.259	0.211
6	A965R108	9.8	T2	15863732	99.74	78.93	4606.68	1302175	81.09	377.6	11.05	87.96	0.472	0.391
6	L244R10	6.1	T1	2742212	99.85	80.83	1164.44	648714	86.03	296.36	2.93	50.49	0.253	0.189
6	V470R188	NA	FFPE	632454	99.67	82.2	259.33
11	A965R110	7.6	T2	7750660	99.78	79.92	2290.83	1129684	83.49	343.1	5.7	80.63	0.517	0.401
11	A980R446	8.6	T1	6485190	99.71	78.02	1840.38	1419638	83.68	432.03	3.48	63.02	0.324	0.241
11	V470R187	NA	FFPE	792360	99.65	82.76	331.14
12	A968R309	8.2	T1	6595444	99.78	75.63	1844.7	635129	77.97	178.69	9.55	91.22	0.227	0.168
12	A968R310	5.9	T2	7204808	99.81	80.95	2202.46	474284	82.32	143.42	14.38	92.49	0.231	0.183
14	A934R11	9.3	T1	6504838	99.65	76.53	1808.89	1233611	81.2	361.01	4.39	75.54	0.258	0.21
14	A965R115	6	T2	7239854	99.7	79.62	2133.41	918949	82.51	274.93	6.85	87.46	0.434	0.353
14	L244R11	9.3	T1	3242210	99.89	80.49	1379.14	762760	85.65	347.37	3.1	55.39	0.237	0.18
14	V470R170	NA	FFPE	625178	99.54	77.74	234.38
15	A965R118	4.9	T2	7049868	99.76	79.48	2066.11	1031994	82.93	309.77	5.89	85.69	0.419	0.338
15	A980R447	18.2	T1	6334660	99.71	76.61	1762.7	1366684	82.44	409.16	3.48	63.01	0.321	0.238
16	A968R307	26.7	T2	7281874	99.8	76.15	2048.4	1560941	81.44	468.24	3.67	66.16	0.282	0.223
16	A968R308	44.6	T1	7800520	99.77	75.82	2176.39	1738917	81.86	526.25	3.02	51.62	0.389	0.272
18	A968R302	18.2	T2	713508	98.99	61.61	159.45	66679	81.6	18.75	4.6	74.82	0.283	0.161
18	A980R462	24.7	T1	5725992	99.71	80.87	1746.18	1109493	86.93	368.05	2.62	37.98	0.631	0.406
20	A965R112	6.3	T2	8448658	99.75	78.54	2435.07	1255172	82.27	372.17	5.75	84.17	0.43	0.342
20	A968R344	4.4	T1	6418986	99.81	79.65	1903.5	515424	81.23	151.83	11.62	89.5	0.242	0.186
20	V470R200	NA	FFPE	835864	99.67	82.53	362.02
21	A968R305	48.5	T2	9095468	99.83	79.25	2683.45	1877663	84.19	586.25	3.86	68.13	0.356	0.279
21	A968R306	25.2	T1	7169080	99.78	78.97	2116.66	1453080	83.69	452.61	3.97	70.04	0.349	0.262
23	A965R98	16.1	T2	15939664	99.78	80.71	4767.9	2494533	84.9	773.94	5.22	78.88	0.539	0.42
23	A980R451	100	T1	8151986	99.67	78.4	2329.17	1266170	85.34	400.21	2.54	33.28	0.973	0.59
23	V470R217	NA	FFPE	410930	99.5	81.03	170.66
26	A934R12	5.4	T1	5895696	99.64	77.48	1662.04	510507	78.68	141.5	10.72	91.92	0.203	0.167
26	A965R109	11.2	T2	8921418	99.74	79.06	2596.36	1304273	82.54	389.71	5.8	83.76	0.449	0.354
26	L244R12	5.4	T1	2853318	99.8	81.12	1220.8	425559	84.5	182.11	5.92	86.02	0.194	0.134
26	V470R186	NA	FFPE	734946	99.72	84.57	316.54
28	A965R97	18.3	T2	17581428	99.76	80.44	5235.9	2613161	84.37	803.56	5.55	80.73	0.537	0.423
29	A934R13	10.7	T1	9538382	99.65	74.41	2546.74	1185215	77.65	325.51	7.12	88.28	0.231	0.185
29	A965R116	8.9	T2	7329216	99.71	78.92	2133.8	1057603	82.79	317.63	5.88	84.47	0.442	0.351
29	V470R183	NA	FFPE	901918	99.69	82.26	366.82
32	A968R339	6.4	T2	7281408	99.86	79.31	2146.56	646305	80.99	189.41	10.55	91.39	0.217	0.175
32	A980R463	17.6	T1	5233170	99.72	80.35	1565.88	1076034	85.03	338.49	4.05	72.88	0.251	0.203
36	A968R340	32.3	T1	8485248	99.86	77.8	2449.72	1809450	84.94	573.65	2.94	48.65	0.479	0.337
36	A968R341	27	T2	9058946	99.86	78.01	2598.14	1844380	83.53	563.59	3.96	69.86	0.314	0.25
37	A934R14	6	T1	6736660	99.64	74.15	1792.87	386907	75.56	102.72	16.12	89.7	0.242	0.195
37	A965R121	24.4	T2	12692558	99.74	78.21	3649.18	2491810	84.54	772.63	3.68	64.99	0.582	0.428
37	V470R180	NA	FFPE	450048	99.6	80.23	179.96
38	A934R15	11.2	T1	8568360	99.62	75.82	2317.77	1269404	79.62	357.56	5.8	83.89	0.269	0.219
38	A965R114	14.8	T2	9522374	99.72	80.05	2817.56	1752515	84.98	546.03	4.25	72.75	0.506	0.39
39	A965R96	12.7	T2	12823178	99.75	78.95	3726.66	1488624	82.74	445.83	7.46	86.45	0.462	0.373
40	A966R299	44.3	T1	8910224	99.76	77.9	2575.44	1929543	83.77	600.19	3.39	60.16	0.381	0.291
40	A968R304	9.1	T2	4317970	99.82	79.97	1297.1	311453	80.97	92.55	13.05	88.27	0.233	0.182
41	A934R37	4.5	T1	11971444	99.65	75.14	3231.27	690002	76.36	184.57	16.1	89.18	0.262	0.21
41	A965R92	49.7	T2	14650544	99.74	77.49	4114.55	2881989	83.44	871.72	3.47	59.96	0.659	0.479
41	V470R205	NA	FFPE	701128	99.56	86.82	305.17
42	A934R38	13.1	T1	11531402	99.67	77.62	3220.97	1957197	81.82	571.54	5.03	80.44	0.286	0.235
42	A965R136	9	T2	9008680	99.76	79.84	2622.53	1261654	83.34	377.8	6.07	84.95	0.457	0.364
43	A934R16	10.8	T1	9952372	99.62	75.02	2675.87	1285904	78.59	358.58	6.78	87.55	0.254	0.204
43	A965R113	18.7	T2	8946422	99.76	79.63	2634.23	1785290	85.11	560.12	3.66	64.7	0.555	0.417
43	V470R178	NA	FFPE	693386	99.68	81.98	296.44
44	A966R236	12.8	T2	8543498	99.8	81.35	2597.16	1831014	86.34	588.96	3.7	65.74	0.344	0.276
44	A968R337	22.8	T1	6794818	99.87	79.64	2018.13	1462872	85.04	463.15	3.56	64.15	0.326	0.246
46	A934R39	18.4	T1	11391106	99.62	77.92	3236.27	1586544	81.26	464.64	6.24	85.04	0.3	0.24
46	A965R95	18	T2	14304406	99.74	78.45	4084.33	2802928	84.32	860.16	3.58	61.8	0.632	0.464
46	V470R179	NA	FFPE	534140	99.59	75.55	202.14
48	A966R230	50	T2	11005384	99.78	78.85	3184.19	2285801	84.63	709.21	3.57	62.11	0.436	0.327
48	A966R261	24.4	T1	7773304	99.75	77.17	2216.3	1717038	83.41	530.32	3.29	58.78	0.35	0.265
50	A934R06	5.1	T1	5493902	99.63	77.58	1550.55	853205	80.93	247	5.66	85.23	0.221	0.183
50	A965R89	4.6	T2	13180102	99.74	79.19	3821.69	827142	80.34	238.13	14.89	90.12	0.432	0.362
50	L244R06	5.1	T1	2566284	99.84	81.35	1103.45	584713	85.93	264.47	3.49	65.19	0.212	0.155
52	A934R17	17.5	T1	9995638	99.62	73.3	2602.12	1282233	77.01	346.83	6.79	86.92	0.257	0.211
52	A965R124	16.4	T2	10396132	99.77	78.19	2966.63	2046449	84.05	625.66	3.77	66.51	0.539	0.409
52	V470R185	NA	FFPE	771760	99.61	84.04	340.27
53	A965R102	14.2	T1	14171344	99.76	78.85	4154.12	1749966	82.36	524.11	7.06	88.1	0.445	0.366
54	A934R18	6.7	T1	11050628	99.59	74.86	2957.74	827492	76.96	223.05	12.23	91.24	0.226	0.188
54	A965R103	7	T2	14129468	99.71	79.95	4202.58	1259593	82.31	375.03	10.16	89.78	0.458	0.374
55	A965R104	40.1	T2	18235258	99.75	77.32	5189.74	3422621	84.58	1063.41	3.68	62.8	0.672	0.484
55	A980R448	27.8	T1	7168408	99.68	75.63	1989	1113882	84.65	351.87	2.56	34.22	1.01	0.617
56	A968R343	26.3	T2	9196208	99.85	79.87	2738.52	1853795	85.15	584.74	4.08	71.76	0.308	0.249
56	A980R464	43.4	T1	5634732	99.71	78.24	1627	1291887	84.21	401.71	3.37	61.27	0.264	0.212
57	A934R29	13	T1	7310026	99.58	73.73	1903.18	1384486	78.3	382.4	4.28	74.89	0.289	0.23
57	A965R91	13.8	T2	12310986	99.73	79.23	3561.98	2018773	83.29	608.64	5.08	80.27	0.473	0.376
58	A966R296	15.3	T2	9526508	99.73	76.25	2634.86	2030798	82.61	609.62	3.36	59.33	0.396	0.297
58	A966R297	11	T1	9540276	99.75	76.74	2671.05	2124471	83.09	645.7	3.29	58.49	0.346	0.271
59	A934R40	14.3	T1	12566230	99.6	77.75	3562.56	1328815	80.41	383.63	8.41	88.11	0.297	0.24
59	A965R93	7.9	T2	12495768	99.7	79.92	3676.05	1450124	82.76	435.57	7.57	88.34	0.462	0.37
60	A965R94	91.4	T2	28526338	99.71	79.72	8418.18	4184264	85.98	1328.26	3.21	49.62	1.194	0.785
60	A980R452	9.7	T1	17214278	99.68	79.94	5121.49	1907782	86.71	620.61	2.96	42.83	1.752	1.15
62	A966R260	8.9	T1	8392484	99.74	77	2358.21	1352543	81.05	394.05	5.39	83.41	0.243	0.201
62	A966R271	49	T2	7533278	99.76	74.72	2038.27	1497474	82.34	451.42	2.71	41.24	0.569	0.385
63	A980R425	16.3	T1	9389914	99.72	79.32	2788.52	860373	81.71	256.13	10.05	89.54	0.211	0.174
63	A980R426	18.6	T2	9880088	99.72	79.21	2918.79	1221296	82.64	367.68	7.25	87.53	0.234	0.194
68	A934R20	31.9	T1	9926050	99.63	75.41	2660.12	2100026	81.56	610.73	3.52	62.96	0.375	0.296
68	A965R125	11.7	T2	9585340	99.74	78.44	2736.81	1637907	83.03	489.82	4.6	75.37	0.528	0.404
68	V470R177	NA	FFPE	1032582	99.74	79.96	422.91
69	A934R21	30	T1	11362296	99.62	74.81	3026.3	1635467	78.9	455.17	5.99	85.24	0.273	0.223
69	A965R126	19.1	T2	9678360	99.79	79.25	2825.26	1961476	84.98	613.15	3.55	63.18	0.57	0.425
71	A965R105	10.6	T2	18180218	99.77	80.43	5409.78	2848143	84.55	878.84	5.17	78.3	0.573	0.441
71	A980R450	100	T1	5860612	99.69	77.61	1654.83	1226747	82.53	366.47	3.86	69.65	0.24	0.189
74	A980R427	50	T1	11808178	99.73	77.66	3365.61	2504784	83.82	769.55	3.53	62.81	0.389	0.296
74	A980R428	50	T2	8145734	99.71	79.93	2416.69	1760765	85.29	556.12	3.6	64.8	0.332	0.259
75	A934R51	9.1	T1	10635898	99.6	77.56	2994.02	635995	78	176.13	15.63	89.19	0.269	0.216
75	A968R342	17.4	T2	5975156	99.85	80.07	1764.78	396322	80.33	113.53	14.45	90.88	0.178	0.145
77	A966R272	50	T2	13322092	99.79	77.13	3728.41	2565493	84.34	792.8	2.81	43.16	0.763	0.528
77	A966R276	4.3	T1	8540086	99.8	77.36	2398.7	1024902	80.07	290.69	7.55	89.19	0.235	0.186
81	A934R42	15.6	T1	9491248	99.64	78.07	2705.66	433241	78.74	120.98	20.66	92.23	0.226	0.182
81	A934R74	7.7	T2	5551648	99.61	81.71	1687.47	641507	83.2	193.95	7.9	89.78	0.235	0.186
81	V470R182	NA	FFPE	486692	99.64	80.27	194.4
85	A968R329	16.9	T1	8723734	99.88	79.76	2596.46	1934740	85.88	624.75	2.89	47.69	0.435	0.309
85	A968R330	13.6	T2	7614200	99.84	79.7	2263.91	1688918	85.13	536.39	3.41	60.99	0.346	0.265
88	A966R278	50	T2	10610034	99.81	77.38	2995.22	1707656	84.86	535.53	2.6	36.26	1.085	0.695
88	A966R279	100	T1	13140100	99.77	75.33	3586.83	1884664	83.56	578.35	2.61	35.17	1.206	0.772
91	A968R331	5.3	T1	7097820	99.82	78.37	2058.86	1021057	80.92	299.84	6.31	87.71	0.207	0.171
91	A968R332	14.6	T2	7255016	99.86	80.35	2158.45	1646804	85.99	526.95	3.05	52.19	0.411	0.302
94	A934R53	97.5	T1	32695592	99.62	83.38	9918.87	5281529	87.69	1696.77	3.24	50.39	1.162	0.822
94	A965R134	100	T2	19053534	99.78	79.22	5424.26	3019555	85.85	938.37	2.77	40.8	1.354	0.914
94	V470R176	NA	FFPE	895450	99.67	85.17	393.96
96	A934R43	14.6	T1	9658224	99.62	76.89	2718.7	1228476	79.97	355.06	6.96	89.08	0.254	0.207
96	A934R71	6.8	T2	11609768	99.58	79.62	3415.79	1313563	82.08	392.35	8	90.54	0.276	0.232
96	V470R198	NA	FFPE	493560	99.58	78.44	193.3
97	A966R219	4.9	T1	7116330	99.73	79.72	2083.62	467850	80.68	134.72	14.32	91.44	0.219	0.166
97	A966R231	17	T2	11209250	99.78	78.48	3214.03	2241642	83.8	682.99	3.93	67.88	0.37	0.289
100	A934R72	12	T2	10824078	99.62	80.06	3198.92	1152646	82.83	346.05	8.46	89.15	0.262	0.216
102	A966R265	17	T2	7355698	99.76	77.76	2078.64	1262796	81.78	370.25	5.05	81.52	0.234	0.187
102	A966R280	22.6	T1	7363952	99.76	77.12	2037.77	1608818	82.88	480.5	3.21	56.05	0.414	0.304
103	A965R160	10.2	T2	8851292	99.75	77.26	2480.36	1076726	80.48	307.46	7.2	87.94	0.416	0.34
103	A980R457	6.6	T1	6553244	99.71	79.42	1924.18	1300561	84.02	400.61	4.2	74.09	0.251	0.195
105	A934R22	7.7	T1	13444556	99.65	77.41	3713	2627523	84.3	797.13	2.85	44.75	0.754	0.535
105	A965R129	28.3	T2	13261172	99.78	78.77	3793.98	2552590	85.35	796.73	2.94	47.78	0.866	0.6
105	V470R201	NA	FFPE	157390	99.31	85.48	57.94
108	A934R52	6.3	T1	12319528	99.62	77.37	3470.13	763525	79.07	215.43	14.72	85.15	0.279	0.223
108	A965R132	17.4	T2	10884788	99.74	78.41	3118.7	2086048	83.86	636.01	3.95	69.23	0.537	0.407
109	A934R23	14.6	T1	9792786	99.63	73.93	2569.81	1716343	79.03	479.49	4.73	78.77	0.282	0.232
109	A965R133	17.7	T2	10595196	99.76	78.03	2998.62	1852736	82.97	553.97	4.49	75.03	0.52	0.396
110	A934R77	10.5	T2	5374566	99.62	80.86	1605.4	582201	81.62	171.59	8.5	89.31	0.229	0.189
112	A934R54	11.6	T1	13662508	99.6	76.16	3783.01	1313399	79.1	370.52	9.3	89.27	0.272	0.222
112	A965R131	14.1	T2	12743200	99.76	77.45	3600.43	2232186	82.91	668.96	4.47	74.73	0.529	0.404
112	V470R174	NA	FFPE	200062	99.52	80.32	75.34
113	A966R263	6	T2	6718734	99.8	77.59	1894.58	1309834	82.3	388.31	4.35	76.51	0.249	0.204
113	A966R264	5	T1	6722726	99.76	76.03	1857.39	608872	77.79	167.11	10.22	90.43	0.209	0.169
114	A966R262	34.1	T1	9172538	99.79	78.25	2615.59	1973708	84.57	611.13	3.2	55.51	0.46	0.333
114	A966R277	7.5	T2	8238594	99.74	78.64	2361.22	1581755	83.31	475.79	4.37	75.7	0.272	0.22
115	A966R281	5.1	T1	7656202	99.77	76.87	2148.37	913276	79.88	260.13	7.49	87.47	0.252	0.2
115	A966R283	11.6	T2	7089228	99.75	74.86	1921.93	1269023	79.68	361.95	4.7	78.94	0.235	0.191
116	A934R24	48.7	T1	8255426	99.64	75.99	2228.1	1683045	82.91	499.81	2.84	44.85	0.586	0.418
116	A965R123	50	T2	16300426	99.76	77.46	4573.23	3020633	84.79	934.32	2.95	47.66	0.94	0.633
116	V470R202	NA	FFPE	326830	99.51	79.84	128.63
118	A934R03	40.4	T1	5792286	99.63	75.69	1589.07	1151907	82.61	349.11	2.64	38.71	0.488	0.346
118	A934R61	7.1	T2	11777836	99.62	77.04	3256.72	1346117	79.44	376.51	7.9	89.95	0.252	0.204
118	L244R03	40.4	T1	2796242	99.85	79.84	1171.28	435142	85.27	200.37	2.33	23.9	0.538	0.383
120	A934R58	4.5	T1	5757322	99.59	77.96	1630.66	266118	77.54	72.93	20.62	92	0.242	0.193
120	A934R62	8.8	T2	12047816	99.63	76.28	3271.38	1679213	79.27	467.22	6.29	85.33	0.29	0.234
123	A934R59	24.3	T2	16020556	99.61	73.56	4207.95	3279773	81.77	964.89	3.08	51.32	0.563	0.428
123	A980R445	9.1	T1	7050900	99.67	75.25	1938.22	982346	79.36	278.78	6.27	85.3	0.209	0.164
124	A934R75	12.3	T2	6000038	99.64	83.02	1858.47	993072	85.88	314.19	5.16	79.36	0.28	0.218
124	A980R443	NA	T1	12528620	99.7	81.39	3733.48	1885154	87.3	611.1	2.7	38.13	1.29	0.81
126	A968R371	11.2	T1	9594300	99.85	78.85	2803.4	1949888	84.01	604.12	3.94	69.98	0.312	0.243
126	A968R372	13.4	T2	10521252	99.87	81.15	3184.32	2095748	85.79	666.66	4.09	71.29	0.374	0.29
127	A965R147	6.3	T2	5983330	99.76	77.17	1678.48	776377	80.9	224.03	6.57	85.23	0.417	0.337
128	A965R135	8.5	T2	8950094	99.77	78.59	2567.33	1336493	82.75	398.63	5.64	83.76	0.442	0.351
128	A980R449	10.3	T1	5853390	99.71	76.32	1620.16	1317643	82.7	396.17	3.26	58.58	0.303	0.227
129	A934R25	21.7	T1	8124644	99.63	76.7	2221.04	1780267	82.55	526.39	3.32	59.41	0.366	0.283
129	A965R127	26.9	T2	14712278	99.75	78.61	4209.31	2841000	85.24	886.86	2.95	47.7	0.87	0.608
129	V470R169	NA	FFPE	855902	99.66	81.85	354.94
130	A934R04	50	T1	7378250	99.64	73.37	1954.32	1331080	80.79	393.42	2.56	34.89	0.618	0.424
130	A934R60	50	T2	11714252	99.58	75.83	3171.01	2517735	82.2	742.44	3.3	58.04	0.424	0.33
130	L244R04	50	T1	3598994	99.85	77.7	1457.57	502915	82.72	223.46	2.3	21.69	0.658	0.493
131	A934R01	4.5	T1	5629946	99.65	76.63	1573.31	802499	80.13	230.01	6.15	85.52	0.224	0.186
131	A934R63	6.2	T2	11173098	99.63	75.42	3006.98	1759435	79.52	494.41	5.41	81.82	0.287	0.233
131	L244R01	4.5	T1	2705788	99.81	80.25	1148.26	574028	85.38	256.46	3.78	69.35	0.215	0.158
133	A934R26	100	T1	11420702	99.62	75.46	3077.78	2190330	83.02	655.44	2.72	40.86	0.675	0.472
133	A965R122	100	T2	19740340	99.76	78.52	5658.34	3335625	85.7	1049.17	2.88	44.74	1.18	0.788
134	A965R142	6.6	T2	8449578	99.78	79.13	2442.18	1464188	83.2	441	4.8	79.61	0.44	0.346
134	V470R175	NA	FFPE	389096	99.49	85.23	164.72
135	A934R27	7.5	T1	7437752	99.6	74.39	1968.85	745145	76.59	200.05	9	90.1	0.247	0.199
135	A965R128	33.9	T2	8365272	99.7	78.74	2414.5	1647638	84.21	506.76	3.85	68.31	0.519	0.385
135	V470R199	NA	FFPE	1460870	99.62	81.57	615.95
136	A934R48	50	T1	12206464	99.64	78.27	3497.03	2424268	84.87	758.61	2.85	45	0.712	0.502
136	A966R234	26.5	T2	12692962	99.81	78.9	3688.86	2679736	85.16	845.06	3.16	53.19	0.547	0.402
137	A934R49	9.8	T1	10191576	99.63	78.53	2930.14	1563961	82.16	465.26	5.66	84.06	0.277	0.23
137	A966R232	30	T2	10945156	99.78	78.82	3166.85	2314116	84.81	720.86	3.48	60.51	0.427	0.323
139	A965R119	10	T1	7373502	99.71	77.7	2109.19	879803	81	256.68	7.31	88.34	0.423	0.346
140	A965R141	4.8	T2	8331596	99.76	79.1	2402.79	1087322	82.3	321.37	6.61	86.48	0.45	0.352
140	V470R195	NA	FFPE	673088	99.72	83.57	283.64
141	A966R273	31.6	T2	8904620	99.72	75.59	2438.92	1802026	83.11	547.91	2.82	44.24	0.568	0.374
141	A966R274	17.1	T2	8617898	99.8	76.52	2389.84	1871419	83.29	567.56	3.14	54.77	0.43	0.315
141	A966R275	17.1	T1	9550194	99.77	75.63	2617.32	1816450	83.16	553.84	2.67	39.31	0.66	0.429
142	A965R138	6.1	T2	7864036	99.77	78.11	2237.81	632416	80.16	179.94	11.45	91.55	0.385	0.328
142	A980R444	16.6	T1	7192262	99.72	75.79	1994.19	1514400	81.49	449.71	3.78	68.6	0.226	0.175
142	V470R196	NA	FFPE	532830	99.58	82.11	217.43
143	A968R379	3.8	T1	5350544	99.86	80.77	1617.32	378109	81.96	112.61	13.33	90.34	0.184	0.148
143	A968R380	16.9	T2	11457366	99.88	79.58	3369.04	2106838	83.95	646.78	4.61	76.96	0.315	0.253
144	A966R226	4.6	T1	8086942	99.77	78.38	2325.55	645162	80.56	185.61	11.53	89.25	0.233	0.177
144	A966R228	7.5	T2	9949438	99.79	78.3	2845.27	1989486	83.83	606.78	4.04	70.21	0.33	0.264
145	A934R28	100	T1	10389890	99.64	75.12	2781.62	1810814	81.75	532.76	2.53	33.53	0.718	0.483
145	A934R64	100	T2	20595980	99.65	77.15	5672.6	3777101	83.91	1139.24	2.96	46.58	0.953	0.676
146	A966R286	42.1	T2	8171394	99.81	78.29	2315.8	1427578	84.8	443.76	2.64	37.7	0.912	0.57
146	A966R288	45.3	T1	7530006	99.81	76.66	2085.66	1348635	83.53	412.59	2.59	36.23	0.777	0.505
148	A934R44	4.4	T1	8014056	99.54	76.53	2230.88	397602	77.14	108.87	18.86	92.98	0.275	0.21
148	A965R144	8.8	T2	8139510	99.76	78.66	2344.63	1219519	82.76	364.7	5.69	84.46	0.41	0.33
150	A934R45	4.7	T1	5015018	99.6	77.76	1428.8	235852	77.73	65.61	20.11	91.53	0.27	0.201
150	A965R145	16.6	T2	5771886	99.72	79.67	1686.81	1269230	85.11	397.12	3.28	59.01	0.495	0.376
151	A934R05	8.7	T1	5458074	99.62	75.5	1491.13	807801	78.51	225.86	5.91	85.23	0.222	0.182
151	A966R235	9.5	T2	9897636	99.81	80.4	2943.51	1747833	84.3	537.84	4.9	79.12	0.283	0.235
151	L244R05	8.7	T1	2517428	99.81	79.77	1053.44	558015	84.3	245.33	3.58	66.65	0.208	0.15
152	A966R233	50	T1	16643514	99.81	80.56	4969.19	3363563	86.41	1082.77	3.15	51.56	0.667	0.481
152	A966R239	66.8	T2	14027824	99.8	78.19	4021.04	2916745	84.72	911.25	3.09	51.21	0.579	0.409
153	A965R140	12.9	T1	7092172	99.73	78.61	2032.08	1215783	83.36	366.97	4.68	77.35	0.482	0.366
153	A965R153	13.1	T2	6649188	99.74	77.54	1863.38	1391390	83.68	421.37	3.39	60.89	0.535	0.395
154	A965R168	14.1	T1	16338456	99.73	76.57	4558.4	2928335	84.11	903.8	2.86	44.76	0.982	0.652
154	A966R221	11.2	T2	10286926	99.79	79.67	3015.66	1835165	84.02	562.64	4.75	76.93	0.301	0.243
155	A965R139	14.9	T2	8785472	99.79	79.32	2546.47	1506546	83.67	456.95	4.84	79.7	0.44	0.35
155	A965R143	6.9	T1	8524032	99.77	79.6	2484.86	848496	81.92	249.35	9.08	90.68	0.417	0.348
155	V470R207	NA	FFPE	659498	99.58	84.4	287.55
156	A934R46	13.8	T1	10318476	99.63	76.9	2887.18	1370510	80.24	395.17	6.65	88.47	0.274	0.221
156	A965R146	14.7	T2	6030114	99.76	79.25	1752.51	1280237	84.99	400.16	3.21	56.93	0.579	0.423
159	A966R237	16	T1	9656946	99.81	78.13	2772.9	1921132	83.27	583.6	4.14	72.1	0.296	0.243
159	A966R241	11.6	T2	8550204	99.81	80.41	2561.14	905092	82.85	272.04	8.57	87.02	0.27	0.214
160	A966R282	9.6	T2	6314706	99.74	76.2	1748.08	974158	79.75	277.56	5.65	83.92	0.231	0.183
160	A966R293	46	T1	10174570	99.8	75	2805.75	2064161	82.65	633.34	2.85	45.79	0.572	0.393
161	A966R238	7.1	T1	8885430	99.77	79.42	2614.89	1043825	82.44	310.92	7.66	88.03	0.277	0.214
161	A966R242	16.5	T2	9690244	99.78	77.48	2742.59	2034712	84.62	632.94	3.03	50.6	0.548	0.391
162	A965R137	17.9	T2	9038282	99.79	78.08	2559.84	1730350	83.56	522.2	4.05	71.24	0.484	0.375
162	A980R453	100	T1	5939898	99.66	79.21	1747.07	497920	80.57	144.26	11.16	91.5	0.187	0.141
164	A965R148	10.5	T1	4828910	99.77	78.84	1385.21	990341	84.04	302.07	3.72	67.33	0.45	0.349
164	A965R154	26.2	T2	6774998	99.73	78.19	1917.98	1393421	84.8	431.39	2.83	45.87	0.684	0.484
165	A966R240	24.4	T1	13259056	99.82	79.78	3874.34	2845874	85.14	889.83	3.35	57.53	0.468	0.35
165	A966R243	7	T2	6636084	99.69	77.31	1886.54	779958	79.06	221.73	7.71	88.45	0.256	0.198
166	A966R218	100	T2	16940924	99.82	77.12	4785.79	2980845	85.05	934.58	2.96	45.86	0.966	0.638
166	A980R458	100	T1	11430406	99.69	75.59	3151.95	1501898	83.69	465.64	2.53	32.11	1.307	0.778
167	A934R02	3.4	T1	3273022	99.64	76.7	911.58	378375	78.43	105.07	7.88	90.12	0.198	0.158
167	A934R65	4.4	T2	12369468	99.63	75.5	3335.29	1148155	77.54	312.1	9.69	86.86	0.312	0.242
167	L244R02	3.4	T1	1568194	99.85	80.82	665.54	297979	84.59	129.2	4.5	78.57	0.189	0.128
168	A934R47	7.9	T1	10172160	99.65	78.27	2901.34	494633	78.78	138.05	19.46	92.95	0.237	0.192
168	A965R156	2.4	T2	5275030	99.67	78.91	1519.85	550092	81.33	158.9	8.69	90.78	0.369	0.312
169	A965R164	16	T2	789010	98.9	67.46	191.98	85189	81.68	24.19	5.07	78.03	0.459	0.312
169	A966R225	17.1	T1	8991608	99.79	79.27	2591.01	1848973	83.9	562.51	3.91	68.29	0.305	0.237
170	A965R150	8.7	T2	5637602	99.74	79.76	1641.18	1084546	83.97	330.28	4.17	73.36	0.437	0.342
170	A965R155	29.8	T1	9592258	99.7	77.4	2695.84	1612666	84.41	500.62	2.58	34.88	1.034	0.702
171	A965R152	13.1	T2	5262252	99.77	76.56	1466.44	1166466	83.7	357.86	2.93	50.19	0.526	0.397
171	A980R455	36	T1	7677660	99.71	74.5	2090.26	1348253	82.69	413.97	2.58	35.24	0.723	0.452
172	A968R377	50	T1	13121710	99.87	76.65	3695.56	2725419	83.54	837.6	3.35	58.02	0.487	0.354
172	A968R378	9.6	T2	9089398	99.88	78.56	2639.07	1022462	81.25	299.95	8.07	88.34	0.221	0.179
173	A966R244	23.8	T1	6719968	99.76	77.08	1907.25	1442129	83.82	448.99	2.8	44.66	0.442	0.315
173	A966R246	11.5	T2	6706470	99.77	79.22	1962.57	1279647	83.62	391.59	4.39	75.77	0.268	0.219
176	A966R269	17.8	T2	7859794	99.79	78.06	2236.04	1714770	83.69	523.43	3.42	61.06	0.363	0.28
176	A966R290	10.1	T1	7864382	99.77	76.9	2196.68	1520838	81.62	447.05	4.32	75.02	0.264	0.213
177	A980R404	16.9	T1	7139424	99.69	77.31	2027.65	1060321	81.44	312.4	5.84	84.26	0.281	0.208
177	A980R405	17.4	T2	7857570	99.71	79.2	2302.08	1265901	83.52	385.51	5.41	83.29	0.245	0.187
178	A980R429	100	T1	16045100	99.73	78.09	4627.55	2797375	85.26	888.83	2.83	42.5	0.955	0.631
178	A980R430	50	T2	14856694	99.7	79.51	4381.64	2798080	86.67	906.01	2.98	47.42	0.871	0.589
181	A966R245	100	T1	15284440	99.78	73.81	4101.76	2393131	82.36	726.3	2.65	37.2	1.111	0.715
181	A966R247	100	T2	9996570	99.77	75.59	2755.65	1307707	83.29	403.4	2.47	30.1	1.295	0.805
182	A980R431	24.9	T1	6995268	99.67	80.09	2077.12	1485861	84.83	465.4	3.79	68.29	0.276	0.214
182	A980R432	18.6	T2	7886990	99.7	81.51	2412.26	1333723	84.82	418.54	5.23	82.27	0.244	0.2
183	A968R373	7.9	T1	7139644	99.84	78.53	2068.93	1416593	83.76	435.12	4.12	72.73	0.292	0.228
183	A968R374	19.6	T2	9592660	99.88	79.7	2845.28	2042591	86.08	656.92	3.17	54.42	0.528	0.378
184	A965R149	2.9	T1	4826384	99.73	77.98	1365.96	602301	81.12	174.27	6.63	82.53	0.669	0.49
184	A980R437	8.0	T2	5875402	99.72	79.38	1718.02	556424	80.65	160.18	9.95	92.78	0.166	0.132
185	A980R456	10	T1	6067608	99.68	78.52	1756.51	878075	81.75	258.84	6.19	86.64	0.187	0.154
186	A934R66	7.8	T2	11836220	99.65	74.42	3128.75	1261487	77.02	338.71	8.43	89.57	0.245	0.205
187	A980R438	23.6	T2	5787854	99.71	76.06	1614.73	1296064	83.32	398.22	3.09	54.44	0.32	0.245
187	A980R454	20.6	T1	6541652	99.7	74.1	1781.19	1254988	82.65	386.69	2.63	38.41	0.555	0.36
187	V470R211	NA	FFPE	886948	99.57	84.2	384.81
189	A965R151	8.8	T1	6316120	99.73	78.14	1804.67	644660	80.81	185.68	8.75	87.91	0.397	0.329
189	A980R439	6.1	T2	4545178	99.7	78.56	1317.16	353863	79.42	100.09	12.15	92.85	0.16	0.128
189	V470R208	NA	FFPE	855270	99.62	89.54	386.28
191	A965R159	2.8	T2	7029790	99.76	78.48	2012.23	594653	80.22	168.21	10.91	91.71	0.387	0.323
191	A965R161	5.8	T1	7411880	99.74	77.29	2077.09	1159812	81.34	337.23	5.25	80.13	0.491	0.369
192	A966R248	13.2	T1	7934554	99.75	79.25	2320.19	1752963	84.92	549.79	3.38	60.32	0.361	0.277
192	A966R249	19	T2	7446156	99.76	79.57	2190.56	1583866	84.79	494.96	3.73	67.37	0.306	0.235
193	A968R375	41.5	T1	14211324	99.88	77.43	4047.46	2963171	84.25	922.98	3.07	51.13	0.576	0.405
193	A968R376	50	T2	15298510	99.86	79.03	4485.11	3004160	85.12	945.64	3.77	65.15	0.53	0.388
194	A934R67	18.4	T2	12682632	99.59	75.51	3411.7	2603362	82.3	768.32	3.11	52.37	0.592	0.423
195	A966R270	50	T2	8156114	99.77	78.08	2321.61	1352719	85.08	425.14	2.57	34.93	0.93	0.587
195	A980R459	100	T1	11192626	99.71	77.19	3160.66	1496813	84.51	469.81	2.55	33.17	1.367	0.856
196	A934R68	50	T2	22220340	99.62	75.13	5942.93	3917081	83.03	1167.02	2.92	45.1	1.024	0.712
197	A968R384	9.6	T2	8042152	99.88	79.36	2361.6	1511656	83.86	464.57	4.5	76.36	0.292	0.237
198	A934R69	100	T2	25984776	99.61	76.66	7125.85	4428450	84.54	1348.65	2.96	46.18	1.152	0.801
203	A965R158	2.8	T2	7385452	99.71	75.8	2034.61	492153	77.96	135.11	13.72	88.77	0.465	0.371
203	A966R223	5.1	T1	7989534	99.76	76.72	2240.02	593855	78.41	165.87	12.55	91.93	0.199	0.164
206	A968R347	8.4	T1	8168352	99.88	79.31	2407.19	925397	81.89	274.61	8.09	89.06	0.214	0.178
206	A968R349	5	T2	9768916	99.87	79.68	2891.84	1053443	82.27	314.18	8.45	87.24	0.252	0.201
207	A966R268	21.3	T1	9734206	99.75	76.88	2731.95	2108722	82.71	637.63	3.44	61.49	0.346	0.261
207	A966R287	23.9	T2	7528568	99.8	77.16	2098.04	1565458	83.7	478.47	2.76	43.16	0.567	0.383
212	A966R291	9.9	T1	8322604	99.67	73.02	2187.05	1155401	74.97	305.78	6.4	84.41	0.281	0.213
212	A966R292	10.4	T2	9015228	99.77	77.31	2525.39	1369301	80.96	394.76	5.7	82.2	0.267	0.213
214	A934R30	23	T1	8157336	99.66	74.73	2190.8	1800106	81.36	530.41	3.05	53.12	0.362	0.278
214	A934R78	14.4	T2	6194354	99.62	79.56	1822.71	1119779	83.31	341.37	4.71	79.08	0.263	0.218
217	A966R289	7.9	T2	6871556	99.78	77.92	1936.8	973370	80.8	278.08	6.37	87.96	0.206	0.168
217	A980R460	7	T1	6811128	99.7	76.64	1892.36	902833	79.38	253.47	6.8	87.86	0.202	0.158
218	A966R250	100	T1	8193408	99.8	78.34	2380.09	1358116	84.88	432.91	2.49	31.82	0.81	0.499
218	A966R252	50	T2	1272630	99.75	78.55	364.38	158023	84.28	49.14	2.38	20.73	0.533	0.305
219	A980R386	15.4	T1	6753240	99.72	80.39	2026.5	1498449	86.16	484.36	3.07	52.45	0.436	0.317
219	A980R387	17.8	T2	11408748	99.71	80.49	3414.16	2331955	85.7	740.65	3.73	65.21	0.451	0.339
220	A966R220	8.3	T2	9234352	99.79	79.92	2725.12	664218	81.8	195.25	12.9	89.11	0.22	0.168
220	A966R222	8	T1	7142628	99.79	78.72	2066.29	623615	81.06	181.54	10.46	87.74	0.232	0.184
221	A966R251	15.3	T1	7675610	99.8	79.29	2236.23	1637435	84.24	504.75	3.81	68.64	0.284	0.229
221	A966R253	23.1	T2	8184196	99.74	78.57	2349.51	1490094	82.9	446.06	4.65	77.52	0.262	0.213
223	A965R162	14.6	T2	839400	99.12	65.42	198.1	49173	76.73	12.96	10.37	88.39	0.45	0.331
223	A966R224	36.4	T1	10702464	99.78	76.42	2956.71	2247894	83.22	677.83	3.4	58.95	0.42	0.315
224	A966R294	28.8	T2	8636548	99.7	74.83	2345.29	1778377	82.06	532.53	3.08	52.76	0.589	0.402
224	A980R461	21.7	T1	5584994	99.71	76.02	1545.05	1249191	83	380.06	2.96	50.45	0.356	0.259
227	A934R80	8.6	T2	5221610	99.59	84.37	1676.57	732574	86.24	236.86	6.41	87.35	0.274	0.221
228	A980R388	100	T1	15441738	99.7	80.17	4539.81	2441232	86.49	781.8	2.83	41.51	1.187	0.777
228	A980R389	34.0	T2	16457226	99.72	80.09	4936.42	3203677	86.29	1031.45	3.84	65.93	0.515	0.387
230	A980R407	9.8	T1	6198732	99.66	76.39	1731.43	576169	78.4	161.08	9.88	89.16	0.197	0.154
230	A980R408	19.3	T2	7173218	99.65	78.51	2081.4	1282471	82.65	387.68	4.84	80.65	0.239	0.194
232	A934R81	7.8	T2	5428032	99.58	79.57	1592.78	837477	82.3	250.49	5.7	85.12	0.252	0.199
234	A966R254	8.1	T1	7738088	99.73	78.04	2227.06	700052	80.16	201.3	10.13	89.07	0.247	0.19
234	A966R256	7.9	T2	7101046	99.75	79.61	2100.6	697726	81.67	206.5	9.39	90.39	0.224	0.183
235	A968R381	8.1	T1	7209770	99.85	80.75	2184.12	902184	83.96	278.82	7.14	86.54	0.28	0.215
235	A968R382	15.3	T2	9753862	99.88	78.31	2810.37	1483333	82.33	441.83	5.74	83.75	0.265	0.204
236	A966R266	9.4	T1	8853564	99.74	74.95	2401.65	1241119	78.09	343.75	6.34	86.68	0.229	0.184
236	A966R267	13.4	T2	7816454	99.67	73.26	2067.52	766252	74.65	201.14	9.37	89.56	0.23	0.182
238	A934R19	8.5	T1	9042228	99.55	74.48	2403.63	1025093	77.37	279.25	7.86	90.44	0.246	0.201
238	A966R257	5.6	T2	7902630	99.78	77.79	2258.16	881607	80.7	255.11	8.12	89.79	0.234	0.184
241	A934R55	10.7	T2	11117730	99.57	76.82	3119.81	1009127	79.52	288.39	9.91	88.84	0.27	0.222
241	A966R255	50	T1	7487052	99.76	76.31	2106.38	1572775	83.34	486.38	2.87	46.97	0.472	0.326
242	A980R390	7.9	T1	10457060	99.69	83.14	3256	1978681	87.04	640.11	4.33	73.09	0.423	0.318
242	A980R391	6.8	T2	9073466	99.7	79.6	2664.78	1020493	81.8	300.3	8.09	87.45	0.237	0.189
242	V470R194	NA	FFPE	831656	99.68	87.68	378.07
243	A980R392	22.3	T1	10797420	99.7	79.71	3167.84	1876394	83.68	571.23	4.82	76.79	0.348	0.268
243	A980R393	17.1	T2	10166920	99.73	80.12	3004.35	1870287	83.94	571.78	4.75	79.7	0.249	0.206
244	A966R284	50	T1	9516402	99.78	73.66	2523.12	1531787	81.68	457.16	2.53	33.17	0.84	0.527
244	A966R285	10.3	T2	5595332	99.7	75.82	1535.01	957937	80.43	275.06	4.93	80.13	0.249	0.191
245	A980R394	50	T1	14818428	99.67	80.01	4389.85	2855743	86.83	927.36	2.9	46.4	0.857	0.558
245	A980R395	100	T2	19883724	99.67	79.85	5858.09	2971669	86.96	964.41	2.83	42.78	1.474	0.97
245	V470R193	NA	FFPE	647372	99.72	85.77	283.51
246	A968R350	4.6	T1	7078622	99.86	80.11	2115.66	970792	83.23	295.58	6.53	86.1	0.225	0.179
246	A968R353	3.8	T2	6728304	99.86	80.4	2007.56	451183	81.03	131.45	14.15	90.56	0.206	0.158
247	A968R351	12	T1	8503234	99.87	76.46	2418.94	1510141	81.93	455.64	4.62	76.55	0.304	0.231
247	A968R354	2.6	T2	5715332	99.85	78.36	1667.77	371235	79.98	107.12	14.45	90.02	0.189	0.152
248	A980R396	20.4	T1	8312720	99.6	82.1	2566.21	1555972	85.78	496.45	4.64	78.56	0.265	0.222
248	A980R397	21.2	T2	7017438	99.61	82.66	2189.31	999910	85.26	316.12	6.35	86.95	0.234	0.195
249	A980R398	50	T1	12841472	99.69	73.31	3440.1	1466633	82.34	447.32	2.62	34.61	1.631	1.02
249	A980R399	100	T2	11444724	99.67	74.3	3126.13	1515086	83.05	468.96	2.63	35.68	1.401	0.869
249	V470R171	NA	FFPE	855548	99.75	81.3	358.94
252	A980R409	19.3	T1	4497134	99.68	81.93	1383.53	320242	82.62	96.85	13.29	90.46	0.2	0.156
252	A980R410	22.8	T2	5860804	99.72	83.15	1848.95	846086	86.06	271.92	6.19	85.24	0.243	0.192
253	A968R355	4.3	T2	7297160	99.83	80.99	2198.62	621709	82.26	184.84	11.01	89.2	0.201	0.164
253	A968R383	3.3	T1	5462766	99.84	80.89	1643.78	391660	81.6	115.37	13.27	91.73	0.204	0.159
253	V470R212	NA	FFPE	638258	99.55	83.49	270.46
254	A980R435	7.1	T1	8574664	99.71	83.4	2703.72	642234	83.88	197	12.7	92.89	0.219	0.18
254	A980R436	7.1	T2	6085310	99.69	82.23	1891.58	450454	83.09	137.15	12.87	93.59	0.184	0.146
255	A980R411	11.7	T1	2303796	99.61	82.3	724.66	173106	83.65	54.18	12.34	89.17	0.195	0.144
255	A980R412	16.25	T2	5676796	99.7	80.39	1707.62	591135	82.95	179.85	8.62	83.45	0.23	0.171
257	A980R402	17.1	T1	6073876	99.7	77.51	1722.07	660591	79.89	188.86	8.34	87.89	0.217	0.163
257	A980R403	25.9	T2	6935260	99.71	80.15	2075.5	1075034	83.98	332.75	5.64	83.71	0.243	0.2
257	V470R173	NA	FFPE	1212916	99.75	80.93	512.06
258	A934R82	15.3	T2	5076642	99.61	80.03	1505.82	548363	81.29	161.44	8.48	90.78	0.244	0.195
264	A980R440	16.9	T1	6717520	99.68	77.98	1923.85	1495362	84.12	463.43	3.21	56.59	0.372	0.279
264	A980R441	23.3	T2	6170836	99.69	78.75	1792.69	1333235	85.17	422.38	2.88	47.15	0.475	0.327
266	A934R50	100	T1	30386764	99.63	78.75	8731.94	5061764	85.37	1587.44	3.12	48.68	1.107	0.767
266	A966R259	100	T2	12211652	99.71	77	3420.91	1942913	84.31	604.13	2.67	37.71	1.08	0.675
267	A968R345	100	T1	8152426	99.76	76.19	2301.5	1570251	81.19	469.66	4.19	73.63	0.316	0.212
267	A968R346	37.1	T2	13444056	99.88	80.26	3998.69	2716025	86.34	872.25	3.16	52.36	0.725	0.504
269	A966R258	6.2	T1	7667272	99.76	79.3	2255.92	1100429	83.04	332.6	6.12	84.47	0.227	0.187
269	A966R295	38.9	T2	11572820	99.73	76.82	3221.7	2320166	83.85	711.08	2.91	46.95	0.65	0.444
270	A968R324	8.1	T2	6605840	99.85	81.6	2018.76	1372510	86.15	440.47	3.99	71.28	0.321	0.254
270	A968R326	8.3	T1	6120976	99.82	81.71	1883.32	426972	82.22	128.49	13.67	90.9	0.204	0.158
272	A968R322	50	T2	9357042	99.8	81.03	2818.55	1663775	87.14	543.91	2.71	39.61	0.942	0.587
272	A968R325	100	T1	16529028	99.83	82.98	5072.19	2517605	87.79	825.11	2.91	43.34	1.3	0.812
273	A934R83	29.6	T2	7698652	99.63	78.82	2205.28	1412149	85.65	445.63	2.64	37.63	0.774	0.531
275	A968R357	10.7	T1	9739242	99.86	78.76	2857.12	1616445	83.36	494.95	5.14	80.49	0.279	0.221
275	A968R360	28	T2	10442590	99.87	78.28	3014.67	2215969	84.84	694.72	3.34	58.39	0.478	0.353
277	A968R358	32.6	T1	15253300	99.85	77.9	4394.42	3058705	84.6	957.14	3.49	59.9	0.542	0.39
277	A968R361	9.7	T2	7676794	99.86	78.04	2208.39	1502685	83.37	458.15	4.18	73.32	0.293	0.223
277	V470R206	NA	FFPE	489126	99.55	80.93	203.3
278	A934R31	20	T1	7927966	99.61	73.77	2074.37	1737869	80.83	502.11	2.89	48.22	0.418	0.318
278	A934R84	26.2	T2	6732180	99.63	79.69	1955.29	1374169	86.39	438.03	2.76	42.89	0.598	0.412
281	A968R359	32.1	T1	9538952	99.87	78.22	2756.14	2007515	84.78	633.3	2.9	46.97	0.553	0.379
281	A968R363	16.5	T2	9225502	99.86	79.38	2708.63	1833321	84.19	567.37	4.13	72.43	0.304	0.241
281	V470R214	NA	FFPE	759402	99.67	85.77	335.97
282	A968R318	23.2	T2	5674176	99.76	74.45	1546.98	1135660	78.88	326.28	4.07	72.01	0.259	0.201
282	A968R323	7.1	T1	6048264	99.82	79.27	1780.45	530335	81.39	156.4	10.57	91.01	0.22	0.169
283	A968R315	23.9	T2	6491014	99.76	74.22	1756.43	1098646	77.59	307.2	5.11	81	0.25	0.19
283	A968R321	9.6	T1	4806976	99.71	75	1343.47	512787	75.27	140.98	8.74	88.24	0.237	0.172
285	A980R419	50	T1	12588550	99.69	78.53	3632.7	2529778	84.96	795.49	2.99	48.51	0.664	0.45
285	A980R420	100	T2	15917392	99.7	79.21	4659.78	2347425	86.51	759.42	2.75	40.21	1.378	0.888
286	A968R317	33.1	T2	7256976	99.8	81.09	2202.43	1586092	86.41	513.81	3.27	57.14	0.445	0.323
286	A968R320	15	T1	6135578	99.79	79.4	1812.46	1235169	83.93	383.22	4.14	73.12	0.256	0.207
287	A934R32	33.2	T1	6571860	99.59	73.75	1715.68	1407882	81	407	2.95	48.67	0.419	0.302
287	A965R85	31.3	T2	13782240	99.7	77.6	3904.14	1784445	81.37	523.14	6.54	84.18	0.476	0.377
288	A968R364	10	T1	7271854	99.84	77.78	2096.55	913216	81.27	270.08	7.08	86.42	0.276	0.213
288	A968R368	19.6	T2	13389836	99.86	78.03	3856.1	2834373	84.24	879.6	3.66	64.91	0.404	0.32
288	V470R210	NA	FFPE	177822	99.5	80.29	62.41
289	A980R421	12.9	T1	6935366	99.69	78.96	2041.57	676985	81.61	200.92	9.37	91.27	0.23	0.171
289	A980R422	22.1	T2	8948062	99.7	79.13	2636.21	1005331	82.23	299.95	8.07	89.12	0.209	0.167
290	A968R362	6.3	T1	6750364	99.84	80.61	2020.91	857251	83.21	259.67	7.17	88.53	0.211	0.171
290	A968R367	19.7	T2	8268906	99.87	81.28	2497.13	1254621	84.36	387.16	5.84	83.87	0.261	0.21
291	A980R423	16.3	T1	7406660	99.7	78.24	2140.88	686910	80.45	198.21	9.91	89.42	0.19	0.152
291	A980R424	17.8	T2	9172340	99.71	79.24	2693.94	1324132	83.13	400.39	6.03	82.87	0.274	0.213
293	A934R33	35.2	T1	7823824	99.64	76.31	2126.4	1589193	83	474.14	2.77	43.1	0.585	0.421
293	A965R86	50	T2	16028574	99.73	77.27	4445.36	3061099	83.64	921.63	3.27	54.91	0.773	0.541
294	A968R338	37.9	T2	9164720	99.87	79.71	2733.71	1911932	86.48	621.34	3.09	51.78	0.554	0.386
294	A980R442	16.2	T1	8262686	99.72	77.68	2359.64	1615526	84.72	508.73	2.74	41.43	0.676	0.441
295	A968R316	8.3	T2	5251382	99.76	76.35	1480.94	484621	78.43	137.66	9.85	85.35	0.252	0.183
295	A968R319	5.1	T1	5675402	99.75	74.22	1544.72	625647	75.01	168.59	8.48	89.54	0.216	0.167
296	A968R365	11	T1	6659040	99.85	79.76	1966.38	583154	81.49	171.53	10.59	87.98	0.208	0.168
296	A968R370	11.2	T2	6835896	99.85	83.01	2144.54	781003	85.12	246.4	8.01	86.91	0.248	0.202
296	V470R204	NA	FFPE	427322	99.65	81.8	161.12
298	A968R366	19	T1	8660926	99.85	78.91	2563.74	1235740	83.06	379.49	6.05	83.08	0.276	0.215
298	A968R369	5.5	T2	8711140	99.84	79.65	2577.87	1368366	83.71	419.53	5.55	83.45	0.281	0.213
298	V470R209	NA	FFPE	498992	99.56	81.06	209.04
299	A934R34	17.1	T1	7009730	99.61	76.09	1906.41	1561495	82.54	463.6	3.14	55.52	0.344	0.267
299	A965R87	11.3	T2	12636064	99.71	77.61	3576.3	1733254	81.32	507.75	6.16	83.26	0.466	0.368
300	A980R413	50	T1	14140706	99.68	79.83	4232.24	2912074	86.39	945.49	3.25	55.44	0.605	0.429
300	A980R414	50	T2	10152260	99.71	78.7	2966.63	2103822	85.44	671.25	2.99	49.81	0.567	0.397
302	A934R35	36.2	T1	9623346	99.64	76.89	2626.74	2036024	83.38	607.32	2.96	48.95	0.541	0.395
302	A965R88	7.7	T2	14729030	99.76	77.63	4107.45	2335447	81.93	681.78	5.17	78.34	0.487	0.387
304	A968R312	25.5	T1	7819970	99.83	80.69	2359.12	1745969	86.18	562.75	3.42	61.04	0.333	0.258
304	A968R314	15.8	T2	6870510	99.88	80.82	2069.46	1507066	86.53	486.24	3.39	60.53	0.374	0.274
305	A980R415	100	T1	12817352	99.67	78.02	3699.02	2624452	85.27	832.32	3.06	50.73	0.608	0.435
305	A980R416	50	T2	8423338	99.66	78.49	2441.5	1787528	85.41	567.11	3.02	50.79	0.517	0.366
307	A968R313	25.5	T1	15322402	99.85	79.77	4508.97	3006471	85.98	957.38	3.09	50.71	0.776	0.527
307	A968R328	100	T2	13217584	99.83	80.13	3906.96	2209389	86.8	714.9	2.78	41.55	1.128	0.719
310	A980R433	10.4	T1	6748114	99.7	81.72	2082.81	696598	84.07	216.22	8.84	87.26	0.261	0.202
310	A980R434	17.9	T2	7771176	99.7	82.7	2428.95	1671000	87.58	552.02	3.61	64.03	0.384	0.297
311	A968R311	15.2	T1	7293290	99.83	82.93	2282.77	904677	85.3	286.03	7.35	86.74	0.23	0.185
311	A968R327	8	T2	7847852	99.81	79.4	2307.94	638471	80.35	184.31	11.56	89.05	0.226	0.178
313	A980R417	25.6	T1	11392174	99.71	79.96	3401.36	1733057	83.91	534.19	5.75	84.11	0.263	0.21
313	A980R418	8.5	T2	6254912	99.67	81	1898.08	491584	82.38	147.4	11.89	89.37	0.197	0.15
