# Supplementary material for: Multimodal liquid biopsy for early monitoring and outcome prediction of chemotherapy in metastatic breast cancer
Source: NPJ Breast Cancer. 2021 Sep 9;7:115. doi: 10.1038/s41523-021-00319-4 (PMC8429692; doi:10.1038/s41523-021-00319-4)
Supplement: Supplementary file 5 — Supplementary Data 3 [file 41523_2021_319_MOESM5_ESM.xlsx]

## Sheet: CometData1
Patient	Mutation	MAF of gene used at baseline	MAF of gene used at 4 weeks	CTCs counts at baseline	CTCs counts at 4 weeks	AGE	PS	metastatic site	N of met. Sites	subtype	Tumor grade	OS at baseline	Status OS	PFS at baseline	Status PFS	PFS from weeks 4	OS from weeks 4	meno.status	MFI	Met.sites	Histology
1	No mutated	0	NA	0	0	69	0	Visceral	< 3	Triple negative	3	20	1	6	1	5	19	Postmenopausal	Sup à 6 months	Other	Other
3	PTEN	9.44	0	0	0	73	0	No visceral	< 3	RH+	1 or 2	33	1	16	1	15	32	Postmenopausal	Sup à 6 months	Other	Lobular
5	PTEN	4.27	0	6	0	37	0	Visceral	< 3	RH+	3	60.9508	0	22.8197	1	21.9016	60.0328	Premenopausal	Sup à 6 months	Liver +/- other	Other
6	TP53	14.6	0.34	7	1	41	1	Visceral	>=3	RH+	1 or 2	31	1	8	1	7	30	Premenopausal	Sup à 6 months	Other	Lobular
11	PIK3CA	9.62	0	10	0	48	0	No visceral	>=3	RH+	3	31	1	13	1	12	30	Premenopausal	<= 6 months	Other	Other
12	ARID1A	15.32	2.71	80	2	48	0	No visceral	< 3	RH+	3	33	1	3	1	2	32	Premenopausal	<= 6 months	Other	Other
14	GATA3	1.54	0	4	0	66	1	Visceral	< 3	RH+	1 or 2	60	0	17	1	16	59	Postmenopausal	Sup à 6 months	Other	Other
15	PIK3CA	3.88	1.02	0	0	68	1	Visceral	>=3	RH+		39	1	3	1	2	38	Postmenopausal	Sup à 6 months	Liver +/- other	Other
16	KMT2C	7.75	0	3	0	43	1	No visceral	< 3	RH+	1 or 2	60	0	21	1	20	59	Premenopausal	<= 6 months	Bone only	Other
18	TP53	14.74	NA	2	0	29	1	Visceral	< 3	Triple negative	3	13	1	5	1	4	12	Premenopausal	Sup à 6 months	Other	Other
20	No mutated	0	0	17	7	66	0	Visceral	< 3	RH+	1 or 2	8	1	7	1	6	7	Postmenopausal	Sup à 6 months	Other	Lobular
21	No mutated	0	0	0	0	64	1	Visceral	< 3	RH+	1 or 2	52	1	9	1	8	51	Postmenopausal	Sup à 6 months	Liver +/- other	Other
23	TP53	37.82	4.34	204	0	44	0	Visceral	>=3	Triple negative	3	18	1	2	1	1	17	Postmenopausal	Sup à 6 months	Liver +/- other	Other
26	No mutated	0	0	0	0	41	0	No visceral	< 3	RH+	3	62	0	10	1	9	61	Premenopausal	Sup à 6 months	Bone only	Other
28	TP53	2.28	1.01	27	2	70	0	Visceral	< 3	Triple negative	1 or 2	10	1	7	1	6	9	Postmenopausal	Sup à 6 months	Liver +/- other	Other
29	PIK3CA	12.36	0	15	1	53	0	Visceral	< 3	RH+		37	1	6	1	5	37	Postmenopausal		Liver +/- other
32	No mutated	0	0	0	0	61	1	No visceral	< 3	RH+	1 or 2	53	1	29	1	28	51	Postmenopausal	Sup à 6 months	Other	Other
36	TP53	22.07	0	9	0	40	1	Visceral	>=3	RH+	3	30	1	23	1	22	29	Premenopausal	Sup à 6 months	Liver +/- other	Other
37	No mutated	0	0	37	5	69	1	Visceral	< 3	RH+	3	28	1	7	1	6	27	Postmenopausal	Sup à 6 months	Liver +/- other	Other
38	No mutated	0	0	3	0	53	0	Visceral	>=3	RH+	1 or 2	32	1	16	1	15	32	Premenopausal	<= 6 months	Liver +/- other	Other
39	MYC	1.49	1.88	4	1	42	0	Visceral	< 3	RH+	3	31	1	9	1	8	30	Postmenopausal	Sup à 6 months	Liver +/- other	Other
40	BRCA1	84.8	40.6	33	29	58	1			Triple negative	3	23	1	4	1	3	22	Postmenopausal	Sup à 6 months		Other
41	PTEN	6.88	0	1	0	55	0	No visceral	>=3	RH+	1 or 2	60	0	60	0	59	59	Premenopausal	<= 6 months	Other	Other
42	GATA3	3.22	0	24	1	60	0	Visceral	< 3	RH+	1 or 2	49	1	11	1	10	48	Postmenopausal	Sup à 6 months	Other	Other
43	No mutated	0	0	0	0	43	0	Visceral	< 3	RH+	3	61	0	18	1	17	60	Premenopausal	Sup à 6 months	Other	Other
44	TP53	27.83	9.37	27	20	70	1	Visceral	< 3	Triple negative	1 or 2	32	1	18	1	17	31	Postmenopausal	Sup à 6 months	Other	Other
46	RB1	1.18	0.39	4	0	73	0	Visceral	>=3	RH+	1 or 2	21	1	6	1	5	20	Postmenopausal	<= 6 months	Other	Other
48	PIK3CA	56.95	1.03	3	0	68	1	Visceral	>=3	RH+	3	12	1	9	1	8	11	Postmenopausal	Sup à 6 months	Liver +/- other	Other
50	No mutated	0	0	38	23	67	1	Visceral	>=3	RH+	1 or 2	60	0	26	1	25	59	Postmenopausal	Sup à 6 months	Other	Lobular
52	ESR1	5.83	0	10	0	68	0	Visceral	< 3	RH+	1 or 2	59	0	19	1	18	58	Postmenopausal	Sup à 6 months	Liver +/- other	Other
53	No mutated	0	NA	6	0	46	0	Visceral	< 3	RH+	3	41	1	11	1	10	40	Premenopausal	Sup à 6 months	Liver +/- other	Other
54	No mutated	0	0	17	0	34	0	Visceral	< 3	RH+	1 or 2	38	1	10	1	9	37	Premenopausal	<= 6 months	Liver +/- other	Other
55	TP53	78.75	27.08	2783	49	56	1	Visceral	>=3	RH+	1 or 2	3	1	1	1	0	2	Postmenopausal	Sup à 6 months	Liver +/- other	Other
56	No mutated	0	0	0	0	62	0	No visceral	< 3	RH+	1 or 2	60	0	33	1	32	59	Postmenopausal	Sup à 6 months	Bone only	Other
57	No mutated	0	0	0	0	65	0	No visceral	< 3	RH+	1 or 2	23	1	16	1	15	22	Postmenopausal	Sup à 6 months	Other	Other
58	PIK3CA	6.63	0	10	0	60	0	Visceral	>=3	Triple negative	1 or 2	36	1	20	1	19	35	Postmenopausal	<= 6 months	Other	Other
59	GATA3	0.69	0	2	0	38	0	No visceral	< 3	RH+	1 or 2	59	0	18	1	17	58	Postmenopausal	Sup à 6 months	Bone only	Other
60	CDKN2A	33.05	20.81	40	6	64	1	Visceral	>=3	Triple negative		9	1	2	1	1	8	Postmenopausal	Sup à 6 months	Liver +/- other	Other
62	No mutated	0	0	26	9	53	0	Visceral	< 3	RH+	3	18	1	8	1	7	17	Postmenopausal	Sup à 6 months	Other	Lobular
63	GNAS	4.48	0	0	0	52	0	Visceral	>=3	RH+	3	19	1	4	1	3	18	Postmenopausal	Sup à 6 months	Other	Other
68	No mutated	0	0	0	0	61	1	Visceral	>=3	RH+	1 or 2	59.4754	0	53.6066	1	52.6885	58.5574	Premenopausal	<= 6 months	Other	Other
69	No mutated	0	0	7	0	48	0	No visceral	< 3	Triple negative	3	18	1	9	1	8	17	Postmenopausal	Sup à 6 months	Other	Other
71	No mutated	0	0	0	0	46	1	Visceral	< 3	RH+	1 or 2	56	0	37	1	36	55	Premenopausal	Sup à 6 months	Liver +/- other	Other
74	TP53	21.17	0	1512	8	33	1	Visceral	>=3	RH+	1 or 2	18	1	11	1	10	17	Premenopausal	Sup à 6 months	Other	Lobular
75	No mutated	0	0	4	0	63	1	No visceral	< 3	RH+	3	59	0	21	1	20	58	Postmenopausal	Sup à 6 months	Other	Other
77	TP53	2.64	2.13	13	3	63	0	No visceral	< 3	RH+	3	51	1	51	1	50	50	Postmenopausal	<= 6 months	Bone only	Other
81	No mutated	0	0	0	1	51	0	No visceral	< 3	RH+	1 or 2	34	1	21	1	20	33	Premenopausal	Sup à 6 months	Other	Other
85	GATA3	13.45	0.51	77	0	60	1	Visceral	< 3	RH+	3	30	1	8	1	7	29	Postmenopausal	Sup à 6 months	Liver +/- other	Other
88	GNAS	26.54	4.58	295	NA	65	1	Visceral	>=3	Triple negative		5	1	4	1	3	4	Postmenopausal	Sup à 6 months	Liver +/- other	Other
91	TP53	1.33	0	4	0	53	0	Visceral	< 3	RH+	1 or 2	32	1	11	1	10	31	Postmenopausal	Sup à 6 months	Other	Other
94	TP53	59.57	1.62	2300	28	57	0	Visceral	>=3	RH+	3	10	1	8	1	7	9	Postmenopausal	<= 6 months	Liver +/- other	Other
96	PIK3CA	4.52	0	0	0	42	0	Visceral	>=3	RH+	3	60	0	60	0	59	59	Premenopausal	<= 6 months	Liver +/- other	Other
97	No mutated	0	0	1	0	62	1	No visceral	< 3	Triple negative	3	32	1	11	1	11	31	Postmenopausal	Sup à 6 months	Other	Other
100	ERBB2	42.81	1.42	12	0	64	0	Visceral	< 3	RH+	3	11	1	7	1	6	10	Postmenopausal	Sup à 6 months	Liver +/- other	Other
102	BRCA2	13.97	52.44	916	1	47	1	No visceral	< 3	RH+	3	27	0	19	1	18	26	Premenopausal	Sup à 6 months	Bone only	Other
103	TP53	47.4	0	2	0	67	1	Visceral	< 3	Triple negative		10	1	1	1	0	10	Postmenopausal	Sup à 6 months	Liver +/- other	Other
105	PIK3CA	6.53	0.43	1	0	54	1	Visceral	< 3	RH+	3	32	1	9	1	8	31	Postmenopausal	Sup à 6 months	Other	Other
108	BRCA1	1.01	0	9	7	59	0	Visceral	< 3	RH+	1 or 2	30	1	15	1	14	29	Postmenopausal	Sup à 6 months	Other	Other
109	ERBB3	18.34	2.19	62	9	56	0	Visceral	< 3	RH+	3	28	1	10	1	9	27	Postmenopausal	Sup à 6 months	Other	Lobular
110	No mutated	0	0	7	0	53	0	No visceral	< 3	RH+		45	1	15	1	14	44	Postmenopausal	Sup à 6 months	Other	Other
112	PIK3CA	0.97	0	0	0	62	1	Visceral	< 3	RH+	3	58	0	58	0	57	57	Postmenopausal	Sup à 6 months	Liver +/- other	Other
113	ESR1	1.2	0	1	0	46	0	Visceral	< 3	RH+	3	31	1	10	1	9	30	Premenopausal	Sup à 6 months	Liver +/- other	Other
114	PIK3CA	7.59	4.81	490	335	66	1	Visceral	< 3	RH+	1 or 2	11	1	4	1	3	10	Postmenopausal	Sup à 6 months	Liver +/- other	Other
115	PIK3CA	2.14	0	3	0	65	0	No visceral	< 3	RH+	1 or 2	41	1	10	1	10	40	Postmenopausal	Sup à 6 months	Bone only	Other
116	No mutated	0	0	0	0	60	1	Visceral	< 3	RH+	1 or 2	46	1	44	1	43	45	Postmenopausal	Sup à 6 months	Other	Other
118	TP53	14.23	0	27	4	66	0	Visceral	< 3	RH+	3	16	1	6	1	5	15	Postmenopausal	<= 6 months	Liver +/- other	Other
120	No mutated	0	0	0	0	63	1	Visceral	< 3	RH+	1 or 2	55	0	26	1	25	54	Postmenopausal	Sup à 6 months	Liver +/- other	Lobular
123	TP53	36.32	24.72	329	86	38	1	Visceral	>=3	Triple negative	3	4	1	2	1	1	3	Premenopausal	<= 6 months	Liver +/- other	Other
124	BRCA1	84.37	15.68	23	0	45	1	Visceral	>=3	Triple negative	1 or 2	4	1	3	1	2	3	Premenopausal	Sup à 6 months	Liver +/- other	Other
126	TP53	34.82	0	3	0	68	0	Visceral	>=3	RH+	3	25	1	16	1	15	24	Postmenopausal	Sup à 6 months	Other	Other
127	ESR1	2.29	0	12	0	53	0	No visceral	< 3	RH+	1 or 2	30	1	17	1	16	29	Postmenopausal	Sup à 6 months	Other	Other
128	No mutated	0	0	3	0	55	0	Visceral	< 3	Triple negative	1 or 2	56	0	56	0	55	55	Premenopausal	Sup à 6 months	Liver +/- other	Other
129	PIK3CA	13.68	0	4	0	58	1	Visceral	< 3	RH+	3	7	1	5	1	5	7	Postmenopausal	Sup à 6 months	Other	Other
130	TP53	12.71	1.8	689	11	47	1	Visceral	>=3	RH+	3	53	1	11	1	11	52	Postmenopausal	Sup à 6 months	Liver +/- other	Other
131	PIK3CA	2.29	0	1	0	71	1	No visceral	< 3	RH+		49.1803	1	12.623	1	11.7377	48.2951	Postmenopausal	Sup à 6 months	Other	Lobular
133	GATA3	2.48	0	211	0	40	1	No visceral	< 3	RH+	1 or 2	41	1	9	1	8	40	Premenopausal	<= 6 months	Bone only	Other
134	PIK3CA	0	5.06	71	3	52	0	Visceral	< 3	RH+	1 or 2	10.5246	1	8.55738	1	7.57377	9.54098	Premenopausal	Sup à 6 months	Liver +/- other	Other
135	PIK3CA	1.05	0	2	0	38	0	Visceral	>=3	RH+	1 or 2	54	0	15	1	14	53	Premenopausal	Sup à 6 months	Other	Other
136	ERBB2	1.16	0.46	41	2	58	0	Visceral	>=3	RH+	3	36	1	10	1	9	36	Postmenopausal	Sup à 6 months	Liver +/- other	Other
137	No mutated	0	0	0	0	68	1	Visceral	< 3	RH+	1 or 2	33	1	9	1	8	32	Postmenopausal	Sup à 6 months	Other	Other
139	No mutated	0	0	0	NA	39	1	Visceral	< 3	Triple negative	3	10	1	7	1	6	9	Premenopausal	Sup à 6 months	Other	Other
140	PIK3CA	7.72	0	12	0	66	0	No visceral	< 3	RH+	3	27	0	8	1	7	26	Postmenopausal	Sup à 6 months	Other	Other
141	No mutated	0	0	672	246	61	1	Visceral	>=3	RH+	1 or 2	23	1	3	1	3	22	Postmenopausal	Sup à 6 months	Liver +/- other	Other
142	TP53	5.13	0	0	0	61	0	Visceral	< 3	RH+		50	0	50	0	49	49	Postmenopausal	Sup à 6 months	Liver +/- other	Other
143	GATA3	4.74	0	0	0	72	0	Visceral	< 3	RH+	1 or 2	51	0	10	1	9	50	Postmenopausal	Sup à 6 months	Liver +/- other	Other
144	No mutated	0	0	0	0	65	1	Visceral	>=3	RH+	1 or 2	48	0	17	1	16	47	Postmenopausal	Sup à 6 months	Other	Other
145	MAP2K4	14.06	2.78	105	56	57	1	Visceral	>=3	RH+	1 or 2	9	1	6	1	5	8	Postmenopausal	<= 6 months	Liver +/- other	Other
146	PIK3CA	14.07	2.15	676	226	53	0	Visceral	>=3	RH+	3	25	1	12	1	12	24	Postmenopausal	Sup à 6 months	Liver +/- other	Other
148	KMT2C	5.56	6.94	0	0	58	0	Visceral	< 3	RH+	1 or 2	30	1	12	1	11	29	Postmenopausal	Sup à 6 months	Liver +/- other	Other
150	No mutated	0	0	14	2	63	0	Visceral	>=3	RH+	1 or 2	46	1	15	1	14	45	Postmenopausal	Sup à 6 months	Liver +/- other	Lobular
151	No mutated	0	0	0	0	35	0	Visceral	< 3	RH+	3	31	1	5	1	4	30	Premenopausal	Sup à 6 months	Liver +/- other	Other
152	GATA3	23.05	0	122	0	48	1	Visceral	>=3	RH+	1 or 2	37	1	23	1	22	36	Postmenopausal	Sup à 6 months	Liver +/- other	Other
153	TP53	3.55	0.99	1	2	58	0	Visceral	< 3	RH+	3	24	1	9	1	7	22	Postmenopausal	<= 6 months	Liver +/- other	Lobular
154	TP53	22.66	0.53	7	9	45	1	Visceral	>=3	RH+	3	21	1	8	1	7	20	Premenopausal	<= 6 months	Other	Other
155	TP53	5.59	0	0	0	48	0	Visceral	>=3	Triple negative	3	28	1	6	1	5	27	Postmenopausal	<= 6 months	Liver +/- other	Other
156	RUNX1T1	2.64	0	0	0	44	0	Visceral	< 3	RH+	1 or 2	53	0	7	1	6	52	Postmenopausal	Sup à 6 months	Liver +/- other	Other
159	PIK3CA	1.99	0	1	0	53	0	Visceral	< 3	RH+	1 or 2	48	1	10	1	9	48	Postmenopausal	Sup à 6 months	Liver +/- other	Lobular
160	TP53	72.62	0.73	4	0	49	1	Visceral	>=3	Triple negative	3	15	1	6	1	5	14	Premenopausal	<= 6 months	Liver +/- other	Other
161	SF3B1	1.17	0	2	0	77	1	Visceral	>=3	RH+	1 or 2	47	1	7	1	6	46	Postmenopausal	Sup à 6 months	Liver +/- other	Other
162	No mutated	0	0	1	0	55	1	No visceral	< 3	Triple negative	1 or 2	51	0	30	1	29	50	Postmenopausal	Sup à 6 months	Bone only	Other
164	PIK3CA	2.73	0	0	0	67	0	Visceral	>=3	RH+	1 or 2	40	1	8	1	7	39	Postmenopausal	Sup à 6 months	Liver +/- other	Other
165	TP53	16.37	0.53	18	0	46	0	Visceral	>=3	RH+	3	22	1	14	1	14	21	Premenopausal	<= 6 months	Liver +/- other	Other
166	No mutated	0	0	8	15	45	0	Visceral	< 3	Triple negative	3	8	1	1	1	0	7	Premenopausal	Sup à 6 months	Liver +/- other	Other
167	PIK3CA	3.82	0	24	0	39	0	No visceral	< 3	RH+	1 or 2	49	0	20	1	20	48	Premenopausal	<= 6 months	Other	Other
168	No mutated	0	0	2	0	49	0	No visceral	< 3	RH+	1 or 2	28	1	12	1	11	27	Postmenopausal	Sup à 6 months	Bone only	Other
169	PIK3CA	12.83	NA	1	0	73	0	Visceral	>=3	RH+	1 or 2	51	1	10	1	9	50	Postmenopausal	Sup à 6 months	Liver +/- other	Other
170	PIK3CA	47.69	1.79	52	2	74	0	Visceral	< 3	RH+	1 or 2	51	0	35	1	34	50	Postmenopausal	Sup à 6 months	Liver +/- other	Lobular
171	PIK3CA	25.26	11.6	289	114	47	1	Visceral	< 3	Triple negative	3	6	1	3	1	2	5	Premenopausal	Sup à 6 months	Other	Other
172	ESR1	42.77	1.84	73	0	61	1	Visceral	< 3	RH+	1 or 2	50	0	7	1	6	49	Postmenopausal	Sup à 6 months	Liver +/- other	Other
173	PIK3CA	29.15	0	23	0	69	1	Visceral	< 3	RH+	1 or 2	23	1	13	1	12	22	Postmenopausal	Sup à 6 months	Other	Other
176	No mutated	0	0	0	0	68	0	Visceral	< 3	RH+	1 or 2	48	0	21	1	20	47	Postmenopausal	Sup à 6 months	Other	Other
177	No mutated	0	0	9	1	48	0	Visceral	>=3	RH+	3	48	0	13	1	12	47	Postmenopausal	Sup à 6 months	Liver +/- other	Other
178	CDH1	21.86	1.38	11140	2375	49	0	No visceral	< 3	RH+	1 or 2	18	1	12	1	11	17	Postmenopausal	Sup à 6 months	Bone only	Lobular
181	GATA3	26.54	15.55	307	173	37	1	Visceral	>=3	Triple negative	3	6	1	4	1	3	5	Premenopausal	Sup à 6 months	Liver +/- other	Other
182	NCOR1	6.98	3.71	35	6	63	1	Visceral	< 3	RH+	1 or 2	27	1	6	1	5	26	Postmenopausal	Sup à 6 months	Liver +/- other	Other
183	MAP3K1	3.11	0	4	0	65	1	Visceral	>=3	RH+	1 or 2	25	1	13	1	12	24	Postmenopausal	Sup à 6 months	Other	Other
184	No mutated	0	0	0	0	62	0	Visceral	< 3	RH+	1 or 2	7	0	7	0	6	6	Postmenopausal	Sup à 6 months	Liver +/- other	Other
185	No mutated	0	NA	0	0	52	1	Visceral	>=3	RH+	3	48	0	2	1	1	47	Postmenopausal	Sup à 6 months	Liver +/- other	Other
186	PTEN	2.24	0	17	10	60	0	Visceral	< 3	RH+	3	20	1	18	1	17	19	Postmenopausal	Sup à 6 months	Other	Other
187	TP53	38.94	13.97	98	82	66	0	Visceral	>=3	Triple negative	1 or 2	12	1	2	1	1	11	Postmenopausal	<= 6 months	Liver +/- other	Other
189	PIK3CA	9.11	0	5	0	33	0	Visceral	>=3	RH+	3	38	1	6	1	5	37	Premenopausal	<= 6 months	Other	Other
191	TP53	13.51	0	0	0	36	0	No visceral	>=3	Triple negative	1 or 2	29	1	8	1	7	28	Premenopausal	Sup à 6 months	Other	Other
192	MAP3K1	1.95	1.78	1	0	50	1	Visceral	< 3	RH+	1 or 2	39	1	11	1	10	38	Postmenopausal	Sup à 6 months	Liver +/- other	Other
193	RUNX1T1	10.12	0.27	162	6	73	1	Visceral	>=3	RH+	1 or 2	22	1	4	1	3	21	Postmenopausal	Sup à 6 months	Other	Other
194	TP53	4.94	0	19	2	61	0	Visceral	>=3	RH+	1 or 2	29	0	13	1	12	28	Postmenopausal	<= 6 months	Liver +/- other	Other
195	NF1	20.01	0.6	70	15	43	1	Visceral	< 3	RH+	1 or 2	29	1	22	1	21	28	Premenopausal	Sup à 6 months	Liver +/- other	Other
196	PIK3CA	15	4.46	30000	27710	65	1	Visceral	< 3	RH+	1 or 2	32	1	20	1	19	31	Postmenopausal	Sup à 6 months	Liver +/- other	Other
197	No mutated	0	0	0	0	62	0	No visceral	< 3	Triple negative		48.1967	0	2.2623	1	1.37705	47.3115	Postmenopausal	<= 6 months	Other	Other
198	No mutated	0	0	57	2	67	1	Visceral	>=3	RH+	1 or 2	30	1	30	1	29	29	Postmenopausal	Sup à 6 months	Other	Lobular
203	TP53	8.36	3.3	5	2	40	0	No visceral	>=3	Triple negative	3	19	1	5	1	4	18	Premenopausal	Sup à 6 months	Other	Other
206	KMT2C	5.78	0	8	0	73	0	Visceral	>=3	RH+		49	0	19	1	18	48	Postmenopausal		Other
207	TP53	9.75	4.52	0	0	52	0	Visceral	>=3	Triple negative	3	14	1	7	1	6	13	Postmenopausal	<= 6 months	Liver +/- other	Other
212	MAP2K4	4.43	0	0	0	64	0	Visceral	>=3	RH+		48	0	25	1	24	46	Postmenopausal	Sup à 6 months	Liver +/- other	Other
214	PIK3CA	21.05	1.16	0	0	58	0	Visceral	< 3	Triple negative	1 or 2	11	1	7	1	6	10	Postmenopausal	<= 6 months	Other	Other
217	TP53	9.92	0	0	0	55	0	Visceral	>=3	RH+	3	17	1	9	1	8	17	Postmenopausal	<= 6 months	Liver +/- other	Other
218	TP53	20.63	NA	361	7	56	1	No visceral	< 3	RH+	1 or 2	15	1	5	1	4	14	Postmenopausal	Sup à 6 months	Bone only	Lobular
219	TP53	5.65	0.39	6	1	65	0	Visceral	>=3	Triple negative	1 or 2	10	1	7	1	6	9	Postmenopausal	Sup à 6 months	Liver +/- other	Other
220	TP53	6.13	0	0	0	52	0	Visceral	< 3	Triple negative	3	15	1	5	1	4	14		Sup à 6 months	Other	Other
221	ESR1	0.76	0	1	0	58	0	Visceral	>=3	RH+	1 or 2	47	0	10	1	10	46	Postmenopausal	Sup à 6 months	Liver +/- other	Other
223	TP53	3.9	NA	30	1	40	1	No visceral	< 3	RH+	1 or 2	39	1	37	1	37	38	Premenopausal	Sup à 6 months	Bone only	Other
224	PIK3CA	3.14	0	1	0	60	0	No visceral	< 3	RH+	1 or 2	44	0	24	1	23	43	Postmenopausal	Sup à 6 months	Other	Other
227	CDH1	2.07	0	26	14	58	0	Visceral	>=3	RH+	1 or 2	5	0	5	0	4	4	Postmenopausal	Sup à 6 months	Liver +/- other	Lobular
228	TP53	74.67	6.18	481	1	43	0	Visceral	>=3	RH+	3	12	1	5	1	4	11	Premenopausal	Sup à 6 months	Liver +/- other	Other
230	PIK3CA	12.16	0	4	0	46	1	No visceral	< 3	RH+	1 or 2	43	0	15	1	14	42	Premenopausal	<= 6 months	Other	Other
232	PIK3CA	1.41	0	0	0	54	0	No visceral	< 3	RH+	1 or 2	31	1	14	1	13	30	Premenopausal	Sup à 6 months	Other	Other
234	TP53	1.02	0.69	13	0	51	0	Visceral	< 3	RH+	3	25	0	11	1	10	24	Postmenopausal	<= 6 months	Liver +/- other	Other
235	PIK3CA	5.21	2.2	0	0	62	0	No visceral	< 3	Triple negative	3	6	1	3	1	2	5	Postmenopausal	<= 6 months	Bone only	Other
236	GNAS	4.42	0	31	0	67	0	No visceral	< 3	Triple negative	3	17	1	6	1	5	16	Postmenopausal	Sup à 6 months	Other	Other
238	KMT2C	1.33	0	0	0	68	1	Visceral	< 3	Triple negative		45	0	10	1	9	44	Postmenopausal	Sup à 6 months	Other	Other
241	MDM4	2.32	0	14	0	52	1	Visceral	>=3	Triple negative	3	9	1	8	1	7	9	Postmenopausal	Sup à 6 months	Liver +/- other	Other
242	TP53	8.15	0	20	4	41	1	Visceral	>=3	RH+	3	6	1	5	1	4	6	Premenopausal	Sup à 6 months	Liver +/- other	Other
243	PIK3CA	3.27	0	13	0	51	1	Visceral	< 3	RH+	1 or 2	47	0	25	1	24	46	Premenopausal	<= 6 months	Liver +/- other	Other
244	SF3B1	59.75	0	57	1	61	1	Visceral	>=3	RH+	3	12	1	9	1	8	11	Postmenopausal	Sup à 6 months	Liver +/- other	Other
245	PIK3CA	4.1	0	22545	561	58	1	Visceral	< 3	RH+	3	45	1	24	1	23	44	Postmenopausal	Sup à 6 months	Other	Other
246	ARID1A	1.6	0	3	0	53	0	Visceral	< 3	RH+	1 or 2	35	1	14	1	13	34	Postmenopausal	Sup à 6 months	Liver +/- other	Lobular
247	TP53	34.81	2.71	1	0	42	1	Visceral	>=3	Triple negative	3	11	1	6	1	6	10	Premenopausal	Sup à 6 months	Liver +/- other	Other
248	NCOR1	14.31	18.95	0	0	42	0	Visceral	< 3	RH+	3	23	1	9	1	8	22	Postmenopausal	Sup à 6 months	Other	Other
249	No mutated	0	0	89	127	43	1	Visceral	< 3	Triple negative	3	15	1	3	1	2	14	Premenopausal	Sup à 6 months	Liver +/- other	Other
252	CTNNB1	3.99	2.7	0	0	73	1	Visceral	< 3	RH+	3	40	1	11	1	10	39	Postmenopausal	Sup à 6 months	Other	Other
253	ESR1	0.93	0	2	0	62	0	Visceral	>=3	RH+	1 or 2	29	1	2	1	1	29	Postmenopausal	Sup à 6 months	Liver +/- other	Other
254	NOTCH2	9.13	0	0	0	53	1	Visceral	< 3	Triple negative	3	9	1	8	1	7	8	Postmenopausal	Sup à 6 months	Other	Other
255	TP53	2.98	0	0	0	47	0	No visceral	< 3	Triple negative		40	1	2	1	1	39			Other	Other
257	SF3B1	2.1	0	5	0	45	0	Visceral	< 3	RH+	3	42	0	36	1	35	41	Premenopausal	<= 6 months	Other	Other
258	AR	4.36	0	0	0	43	1	Visceral	< 3	RH+	1 or 2	43	0	26	1	25	42	Postmenopausal	Sup à 6 months	Liver +/- other	Other
264	No mutated	0	0	1	0	66	0	No visceral	< 3	RH+	1 or 2	40	0	26	1	25	39	Postmenopausal	Sup à 6 months	Other	Other
266	ESR1	77.33	54.98	830	164	70	1	Visceral	>=3	RH+	3	3	1	3	1	2	2	Postmenopausal	Sup à 6 months	Liver +/- other	Other
267	NOTCH2	1.23	0	21	5	66	0	Visceral	>=3	RH+	1 or 2	5	1	3	1	3	4	Postmenopausal	Sup à 6 months	Liver +/- other	Other
269	ESR1	10.99	1.58	0	0	72	1	Visceral	< 3	RH+		15	1	12	1	11	14	Postmenopausal	Sup à 6 months	Liver +/- other	Other
270	ARID1A	2.74	0	0	0	63	1	Visceral	>=3	RH+	1 or 2	44	0	26	1	25	43	Postmenopausal	Sup à 6 months	Liver +/- other	Other
272	No mutated	0	0	643	33	66	1	Visceral	< 3	RH+		13	0	4	1	3	12	Postmenopausal		Other
273	No mutated	0	0	3	4	74	1	Visceral	>=3	RH+		24	1	17	1	16	22	Postmenopausal	Sup à 6 months	Other	Lobular
275	CDH1	16.63	0	5	0	60	0	Visceral	>=3	RH+	1 or 2	34	1	26	1	25	33	Postmenopausal	Sup à 6 months	Other	Lobular
277	BRCA1	34.07	0.65	81	0	59	0	Visceral	>=3	Triple negative	3	25	1	10	1	9	24	Postmenopausal	<= 6 months	Other	Other
278	ARID1A	1.12	0	104	12	72	1	Visceral	< 3	RH+	1 or 2	34	1	12	1	11	33	Postmenopausal	Sup à 6 months	Liver +/- other	Lobular
281	TP53	15	0.99	3	0	42	1	Visceral	>=3	RH+	3	13	1	9	1	8	12	Postmenopausal	Sup à 6 months	Liver +/- other	Other
282	No mutated	0	0	0	0	66	1	Visceral	>=3	RH+	3	34	1	9	1	8	33	Postmenopausal	<= 6 months	Other	Other
283	PIK3CA	17.82	1.17	7	4	45	1	No visceral	< 3	RH+	3	39	0	4	1	3	38	Premenopausal	Sup à 6 months	Bone only	Lobular
285	GATA3	7.53	1.3	35	10	76	1	Visceral	< 3	RH+		6	1	1	1	0	5	Postmenopausal	Sup à 6 months	Liver +/- other	Other
286	ESR1	0.87	0.98	65	28	56	1	Visceral	< 3	RH+	1 or 2	7	1	5	1	4	6	Postmenopausal	Sup à 6 months	Liver +/- other	Other
287	ZNF217	1.32	0	0	0	65	1	Visceral	< 3	RH+	1 or 2	28	0	28	0	27	27	Postmenopausal	Sup à 6 months	Liver +/- other	Other
288	RUNX1	6.64	0.6	106	24	76	0	Visceral	< 3	RH+	1 or 2	13	1	4	1	3	12	Postmenopausal	Sup à 6 months	Liver +/- other	Lobular
289	No mutated	0	0	0	0	57	0	No visceral	< 3	RH+	1 or 2	40	0	32	1	31	39	Postmenopausal	Sup à 6 months	Other	Other
290	No mutated	0	0	1	2	56	0	No visceral	< 3	RH+	1 or 2	22	1	4	1	3	21	Postmenopausal	Sup à 6 months	Other	Other
291	No mutated	0	0	0	0	58	0	Visceral	>=3	RH+	3	25	1	23	1	22	24	Postmenopausal	<= 6 months	Liver +/- other	Lobular
293	KRAS	0.56	0	1	0	47	1	Visceral	< 3	RH+	1 or 2	11	0	11	0	10	10	Postmenopausal	Sup à 6 months	Other	Other
294	PTEN	2.58	0	19	1	43	1	No visceral	< 3	RH+	1 or 2	35	1	12	1	11	34	Postmenopausal	Sup à 6 months	Bone only	Other
295	No mutated	0	0	0	0	76	0	No visceral	< 3	Triple negative	1 or 2	25	1	7	1	6	24	Postmenopausal	<= 6 months	Other	Other
296	No mutated	0	0	0	0	56	0	Visceral	>=3	RH+	3	40	0	8	1	7	39	Postmenopausal	Sup à 6 months	Liver +/- other	Other
298	PTEN	29.94	7.17	1	3	44	0	Visceral	>=3	Triple negative	3	12	1	4	1	3	11	Premenopausal	Sup à 6 months	Liver +/- other	Other
299	KRAS	51.96	38.17	0	0	69	1	Visceral	>=3	Triple negative	1 or 2	4	1	2	1	1	3	Postmenopausal	Sup à 6 months	Liver +/- other	Other
300	TP53	7.12	2.4	1098	181	68	1	Visceral	< 3	RH+	1 or 2	40	0	31	1	30	39	Postmenopausal	Sup à 6 months	Liver +/- other	Other
302	No mutated	0	0	0	0	54	1	Visceral	< 3	RH+	1 or 2	37	0	35	1	34	36	Postmenopausal	Sup à 6 months	Other	Other
304	TP53	14.14	0	1	0	46	1	No visceral	< 3	Triple negative	1 or 2	15	1	7	1	6	14	Premenopausal	<= 6 months	Bone only	Other
305	No mutated	0	0	359	5	34	1	Visceral	< 3	RH+	3	28	1	13	1	12	27	Premenopausal	Sup à 6 months	Liver +/- other	Other
307	PIK3CA	2.24	0	54	5	49	1	No visceral	< 3	RH+	1 or 2	14	1	2	1	1	13	Premenopausal	Sup à 6 months	Bone only	Other
310	CDKN2A	8.08	0	1	0	45	0	Visceral	>=3	Triple negative	3	29	1	18	1	17	29	Premenopausal	<= 6 months	Liver +/- other	Other
311	TP53	20.33	0	0	0	54	1	Visceral	< 3	RH+	1 or 2	22	1	12	1	11	21	Postmenopausal	Sup à 6 months	Other	Other
313	TP53	40.19	6.1	36	2	51	0	Visceral	>=3	Triple negative	3	11	1	7	1	6	10	Premenopausal	Sup à 6 months	Other	Other
