# Supplementary material for: Multimodal liquid biopsy for early monitoring and outcome prediction of chemotherapy in metastatic breast cancer
Source: NPJ Breast Cancer. 2021 Sep 9;7:115. doi: 10.1038/s41523-021-00319-4 (PMC8429692; doi:10.1038/s41523-021-00319-4)
Supplement: Supplementary file 6 — Supplementary Data 4 [file 41523_2021_319_MOESM6_ESM.xlsx]

## Sheet: Cometdataset 3
Patient	Gene altered	MAF of gene at baseline	CTCs counts at baseline
3	PTEN	9.44	0
3	ARID1A	11.81	0
3	FOXA1	4.84	0
3	NF1	8.98	0
5	PTEN	4.27	6
5	BRCA2	21.39	6
5	ARID1A	6.07	6
5	NF1	5.92	6
5	FOXA1	2.78	6
6	TP53	14.6	7
6	CDH1	11.66	7
11	PIK3CA	9.62	10
11	TP53	4.9	10
12	ARID1A	15.32	80
12	NOTCH2	11.78	80
12	TP53	13.34	80
14	GATA3	1.54	4
15	PIK3CA	3.88	0
15	MAP2K4	2.05	0
16	KMT2C	7.75	3
16	GATA3	10.91	3
18	TP53	14.74	2
18	KMT2C	5.79	2
23	TP53	37.82	204
28	TP53	2.28	27
29	PIK3CA	12.36	15
29	ESR1	8.87	15
36	TP53	22.07	9
36	GATA3	12.13	9
36	PIK3CA	21.74	9
39	MYC	1.49	4
40	BRCA1	84.8	33
40	TP53	54.01	33
40	GATA3	11.93	33
40	BRCA1	17.49	33
41	PTEN	6.88	1
41	MAP3K1	1.62	1
41	KMT2C	3.96	1
41	KMT2C	4.21	1
41	PIK3CA	4.35	1
41	ARID1A	5.46	1
41	MAP3K1	3.13	1
42	GATA3	3.22	24
44	TP53	27.83	27
46	RB1	1.18	4
46	GATA3	1.51	4
46	PIK3CA	2.05	4
46	TBX3	1.3	4
46	ARID1A	1.65	4
46	CCND1	1.54	4
48	PIK3CA	56.95	3
48	TP53	31.32	3
52	ESR1	5.83	10
52	KMT2C	5.02	10
55	TP53	78.75	2783
55	GATA3	26.97	2783
58	PIK3CA	6.63	10
58	MAP3K1	3.24	10
58	MAP3K1	4.89	10
58	CDKN2A	6.14	10
59	GATA3	0.69	2
59	KMT2C	2.2	2
59	KMT2C	2.09	2
60	CDKN2A	33.05	40
60	TP53	36.25	40
63	GNAS	4.48	0
74	TP53	21.17	1512
74	RB1	25.89	1512
77	TP53	2.64	13
85	GATA3	13.45	77
88	GNAS	26.54	295
88	TP53	45.93	295
91	TP53	1.33	4
94	TP53	59.57	2300
94	NF1	5.75	2300
96	PIK3CA	4.52	0
100	ERBB2	42.81	12
100	MAP3K1	43.3	12
102	BRCA2	13.97	916
102	CLTC	7.16	916
103	TP53	47.4	2
105	PIK3CA	6.53	1
108	BRCA1	1.01	9
109	ERBB3	18.34	62
109	CDH1	7.37	62
109	RUNX1	11.97	62
109	NCOR1	16.33	62
112	PIK3CA	0.97	0
112	TP53	0.95	0
113	ESR1	1.2	1
114	PIK3CA	7.59	490
114	ESR1	7.11	490
114	NCOR1	8.86	490
115	PIK3CA	2.14	3
115	KRAS	ND	3
118	TP53	14.23	27
118	NCOR1	13.46	27
118	MAP3K1	5.67	27
118	TBX3	6.02	27
123	TP53	36.32	329
123	CTNNB1	35.76	329
124	BRCA1	84.37	23
124	BRCA1	83.19	23
124	KMT2C	11.21	23
124	PTEN	30.7	23
124	TP53	54.09	23
124	BRCA2	9.95	23
124	BRCA1	80.09	23
124	BRCA1	81.33	23
124	BRCA1	82.43	23
126	TP53	34.82	3
126	PIK3CA	30.27	3
127	ESR1	2.29	12
129	PIK3CA	13.68	4
129	ESR1	3.64	4
129	KMT2C	4.81	4
129	TP53	5.87	4
130	TP53	12.71	689
130	MAP2K4	11.52	689
131	PIK3CA	2.29	1
131	ERBB3	0.86	1
131	GATA3	1.19	1
131	CDH1	1.23	1
133	GATA3	2.48	211
133	GATA3	2.3	211
134	PIK3CA	ND	71
135	PIK3CA	1.05	2
136	ERBB2	1.16	41
140	PIK3CA	7.72	12
142	TP53	5.13	0
142	NCOR1	1.91	0
142	BRCA1	6.2	0
142	BRCA1	5.91	0
143	GATA3	4.74	0
143	NCOR1	14.41	0
143	ARID1A	8.17	0
143	ARNT	9.53	0
145	MAP2K4	14.06	105
145	CDH1	10.73	105
145	NF1	11.79	105
146	PIK3CA	14.07	676
146	BRCA1	16.54	676
146	PTEN	9.24	676
148	KMT2C	5.56	0
148	SF3B1	1.28	0
152	GATA3	23.05	122
153	TP53	3.55	1
153	RUNX1	2.43	1
153	CDH1	3.76	1
154	TP53	22.66	7
155	TP53	5.59	0
155	KMT2C	4.16	0
156	RUNX1T1	2.64	0
156	TP53	1.28	0
159	PIK3CA	1.99	1
160	TP53	72.62	4
160	RB1	26.28	4
161	SF3B1	1.17	2
164	PIK3CA	2.73	0
165	TP53	16.37	18
165	PIK3CA	53.27	18
167	PIK3CA	3.82	24
167	KDR	2.64	24
167	DDR1	1.37	24
167	ARNT	1.74	24
167	TP53	0.98	24
169	PIK3CA	12.83	1
169	ESR1	1.06	1
169	NCOR1	10.2	1
169	TP53	7.83	1
169	NCOR1	8.4	1
169	ESR1	8.43	1
169	GNAS	8.86	1
170	PIK3CA	47.69	52
170	CDH1	21	52
170	ESR1	1.47	52
170	ESR1	1.65	52
170	MAP3K1	16.37	52
171	PIK3CA	25.26	289
171	PIK3CA	24.94	289
171	TP53	59	289
171	ERBB2	18.24	289
172	ESR1	42.77	73
172	GATA3	18.89	73
172	KMT2C	59.06	73
173	PIK3CA	29.15	23
173	ZNF217	1.89	23
173	TP53	16.55	23
178	CDH1	21.86	11140
178	ALDOA	10.4	11140
181	GATA3	26.54	307
181	TP53	45.14	307
182	NCOR1	6.98	35
182	GATA3	2.37	35
182	RUNX1T1	2.17	35
182	PTEN	9.47	35
183	MAP3K1	3.11	4
183	MAP3K1	1.81	4
186	PTEN	2.24	17
187	TP53	38.94	98
187	GNAS	24.19	98
189	PIK3CA	9.11	5
189	GATA3	1.78	5
191	TP53	13.51	0
191	ARID1A	2.93	0
192	MAP3K1	1.95	1
192	ERBB2	1.61	1
192	MAP3K1	2.04	1
193	RUNX1T1	10.12	162
193	ERBB2	0.63	162
194	TP53	4.94	19
194	BRCA2	2.55	19
195	NF1	20.01	70
195	PIK3CA	17.86	70
196	PIK3CA	15	30000
196	ESR1	10.91	30000
203	TP53	8.36	5
206	KMT2C	5.78	8
207	TP53	9.75	0
207	PTEN	9.55	0
212	MAP2K4	4.43	0
212	NF1	2.06	0
212	CLTC	2.22	0
214	PIK3CA	21.05	0
214	TP53	33.59	0
214	KMT2C	7.4	0
217	TP53	9.92	0
217	NF1	10.43	0
217	PIK3CA	8.98	0
218	TP53	20.63	361
218	TBX3	10.68	361
219	TP53	5.65	6
220	TP53	6.13	0
221	ESR1	0.76	1
223	TP53	3.9	30
223	GATA3	2.85	30
224	PIK3CA	3.14	1
227	CDH1	2.07	26
228	TP53	74.67	481
228	ZNF703	16.73	481
228	PGR	31.23	481
230	PIK3CA	12.16	4
230	TBX3	6.36	4
232	PIK3CA	1.41	0
234	TP53	1.02	13
235	PIK3CA	5.21	0
235	KDR	ND	0
235	KMT2C	ND	0
235	PTEN	ND	0
236	GNAS	4.42	31
236	TP53	13.83	31
238	KMT2C	1.33	0
241	MDM4	2.32	14
241	PIK3CA	1.47	14
241	NOTCH2	3.57	14
241	TP53	32.55	14
242	TP53	8.15	20
242	DDR1	2.8	20
243	PIK3CA	3.27	13
243	MAP3K1	2.36	13
244	SF3B1	59.75	57
244	PIK3CA	40.26	57
244	TP53	50.54	57
245	PIK3CA	4.1	22545
246	ARID1A	1.6	3
246	CDH1	3	3
246	RUNX1	1.17	3
246	RB1	4.29	3
246	TP53	5.77	3
246	ZNF703	6.28	3
247	TP53	34.81	1
247	ERBB3	18.07	1
248	NCOR1	14.31	0
252	CTNNB1	3.99	0
253	ESR1	0.93	2
254	NOTCH2	9.13	0
254	NOTCH2	1.71	0
254	TP53	15.33	0
255	TP53	2.98	0
257	SF3B1	2.1	5
258	AR	4.36	0
258	SF3B1	3.82	0
266	ESR1	77.33	830
266	ESR1	60.77	830
266	ESR1	ND	830
267	NOTCH2	1.23	21
267	ERBB2	1.26	21
269	ESR1	10.99	0
269	FGFR1	2.07	0
270	ARID1A	2.74	0
275	CDH1	16.63	5
277	BRCA1	34.07	81
277	CDKN2A	21.06	81
277	SF3B1	18.36	81
277	NCOR1	31.1	81
278	ARID1A	1.12	104
281	TP53	15	3
281	MAP3K1	10.85	3
281	MAP3K1	11.51	3
281	BRCA1	8.76	3
283	PIK3CA	17.82	7
283	CDH1	13.44	7
283	TBX3	6.52	7
285	GATA3	7.53	35
286	ESR1	0.87	65
287	ZNF217	1.32	0
288	RUNX1	6.64	106
288	CDH1	8.84	106
293	KRAS	0.56	1
294	PTEN	2.58	19
294	GATA3	1.63	19
294	GATA3	1.65	19
298	PTEN	29.94	1
298	KMT2C	1.68	1
298	TP53	23.37	1
299	KRAS	51.96	0
299	ARNT	71.02	0
300	TP53	7.12	1098
300	CDH1	5.98	1098
304	TP53	14.14	1
307	PIK3CA	2.24	54
307	ESR1	1.8	54
310	CDKN2A	8.08	1
310	TP53	7.62	1
311	TP53	20.33	0
311	KMT2C	5.23	0
313	TP53	40.19	36
313	NOTCH2	0.91	36
